# Supplementary material for: Substorm expansion embedded in a global cycle of field-aligned currents and auroral electrojets
Source: Nat Commun. 2026 Feb 20;17:2970. doi: 10.1038/s41467-026-69753-x (PMC13035851; doi:10.1038/s41467-026-69753-x)
Supplement: Supplementary file 3 — Source data [file 41467_2026_69753_MOESM3_ESM.xls]

## Sheet: Figure1-2
Figure 1a-b		Figure 1a	Figure 1b
	Time (UT)	IMF Bz (nT)	SML (nT)
	2015-03-17 12:00:00	5.5119	-291
	2015-03-17 12:01:00	6.41653	-289
	2015-03-17 12:02:00	5.68232	-268
	2015-03-17 12:03:00	7.56463	-227
	2015-03-17 12:04:00	6.44647	-183
	2015-03-17 12:05:00	2.01906	-139
	2015-03-17 12:06:00	4.16775	-136
	2015-03-17 12:07:00	1.01614	-152
	2015-03-17 12:08:00	13.8936	-203
	2015-03-17 12:09:00	1.67635	-247
	2015-03-17 12:10:00	-5.45364	-172
	2015-03-17 12:11:00	-5.4741	-211
	2015-03-17 12:12:00	-6.8395	-122
	2015-03-17 12:13:00	-8.1278	-93
	2015-03-17 12:14:00	-3.21815	-105
	2015-03-17 12:15:00	8.11364	-285
	2015-03-17 12:16:00	1.68352	-330
	2015-03-17 12:17:00	3.22237	-287
	2015-03-17 12:18:00	2.81744	-286
	2015-03-17 12:19:00	2.30314	-256
	2015-03-17 12:20:00	0.877064	-204
	2015-03-17 12:21:00	-3.5534	-205
	2015-03-17 12:22:00	-4.05321	-198
	2015-03-17 12:23:00	-0.539597	-169
	2015-03-17 12:24:00	-1.20643	-152
	2015-03-17 12:25:00	0.871056	-162
	2015-03-17 12:26:00	1.04773	-163
	2015-03-17 12:27:00	-5.82965	-156
	2015-03-17 12:28:00	5.31506	-156
	2015-03-17 12:29:00	6.40081	-154
	2015-03-17 12:30:00	5.61502	-143
	2015-03-17 12:31:00	1.28963	-121
	2015-03-17 12:32:00	-8.26924	-131
	2015-03-17 12:33:00	-12.0522	-226
	2015-03-17 12:34:00	-14.8718	-226
	2015-03-17 12:35:00	-14.7366	-173
	2015-03-17 12:36:00	-14.696	-162
	2015-03-17 12:37:00	-17.2589	-207
	2015-03-17 12:38:00	-18.9952	-216
	2015-03-17 12:39:00	-19.4372	-242
	2015-03-17 12:40:00	-19.2187	-280
	2015-03-17 12:41:00	-18.681	-414
	2015-03-17 12:42:00	-19.4524	-416
	2015-03-17 12:43:00	-19.305	-416
	2015-03-17 12:44:00	-19.3211	-316
	2015-03-17 12:45:00	-19.8067	-316
	2015-03-17 12:46:00	-20.9754	-363
	2015-03-17 12:47:00	-21.7283	-355
	2015-03-17 12:48:00	-21.1779	-318
	2015-03-17 12:49:00	-19.4413	-321
	2015-03-17 12:50:00	-16.7408	-367
	2015-03-17 12:51:00	-18.0708	-393
	2015-03-17 12:52:00	-18.4027	-457
	2015-03-17 12:53:00	-18.6077	-449
	2015-03-17 12:54:00	-20.3621	-433
	2015-03-17 12:55:00	-21.4742	-428
	2015-03-17 12:56:00	-22.54	-451
	2015-03-17 12:57:00	-23.1959	-468
	2015-03-17 12:58:00	-25.2757	-465
	2015-03-17 12:59:00	-26.3976	-485
	2015-03-17 13:00:00	-26.5716	-504
	2015-03-17 13:01:00	-23.9403	-497
	2015-03-17 13:02:00	-25.7704	-514
	2015-03-17 13:03:00	-24.5826	-532
	2015-03-17 13:04:00	-25.5311	-551
	2015-03-17 13:05:00	-22.6196	-606
	2015-03-17 13:06:00	-25.4496	-680
	2015-03-17 13:07:00	-24.7474	-762
	2015-03-17 13:08:00	-25.7149	-821
	2015-03-17 13:09:00	-25.4329	-852
	2015-03-17 13:10:00	-24.5748	-870
	2015-03-17 13:11:00	-27.126	-871
	2015-03-17 13:12:00	-23.6689	-875
	2015-03-17 13:13:00	-16.7582	-877
	2015-03-17 13:14:00	-15.2763	-885
	2015-03-17 13:15:00	-6.69125	-924
	2015-03-17 13:16:00	-13.4473	-986
	2015-03-17 13:17:00	-3.63784	-980
	2015-03-17 13:18:00	2.40466	-958
	2015-03-17 13:19:00	-15.5213	-943
	2015-03-17 13:20:00	-15.3062	-923
	2015-03-17 13:21:00	-4.3162	-905
	2015-03-17 13:22:00	-10.1826	-915
	2015-03-17 13:23:00	-12.2467	-956
	2015-03-17 13:24:00	-14.9817	-1034
	2015-03-17 13:25:00	-15.1918	-1047
	2015-03-17 13:26:00	-18.5048	-1018
	2015-03-17 13:27:00	-17.049	-1025
	2015-03-17 13:28:00	-18.6697	-1016
	2015-03-17 13:29:00	-17.4685	-1105
	2015-03-17 13:30:00	-16.9546	-1316
	2015-03-17 13:31:00	-15.5711	-1528
	2015-03-17 13:32:00	-15.7332	-1723
	2015-03-17 13:33:00	-14.8714	-1919
	2015-03-17 13:34:00	-14.3897	-2086
	2015-03-17 13:35:00	-14.8121	-2245
	2015-03-17 13:36:00	-15.0064	-1770
	2015-03-17 13:37:00	10.8845	-1699
	2015-03-17 13:38:00	10.3306	-1741
	2015-03-17 13:39:00	15.3672	-1895
	2015-03-17 13:40:00	15.3891	-1881
	2015-03-17 13:41:00	6.41606	-1888
	2015-03-17 13:42:00	2.93387	-2032
	2015-03-17 13:43:00	6.86469	-1947
	2015-03-17 13:44:00	4.24567	-1868
	2015-03-17 13:45:00	8.2689	-1732
	2015-03-17 13:46:00	8.50263	-1733
	2015-03-17 13:47:00	1.13264	-1646
	2015-03-17 13:48:00	1.90778	-1649
	2015-03-17 13:49:00	-12.7365	-1764
	2015-03-17 13:50:00	-19.3215	-1753
	2015-03-17 13:51:00	-18.7312	-1769
	2015-03-17 13:52:00	-20.0626	-1671
	2015-03-17 13:53:00	-17.252	-1613
	2015-03-17 13:54:00	-16.8804	-1530
	2015-03-17 13:55:00	-16.9051	-1709
	2015-03-17 13:56:00	-15.9803	-1704
	2015-03-17 13:57:00	-15.5484	-1565
	2015-03-17 13:58:00	-16.2152	-1654
	2015-03-17 13:59:00	-16.0463	-1660
	2015-03-17 14:00:00	-17.9391	-1398
	2015-03-17 14:01:00	-18.0707	-1265
	2015-03-17 14:02:00	-14.6911	-1324
	2015-03-17 14:03:00	-15.7982	-1270
	2015-03-17 14:04:00	-17.5747	-1248
	2015-03-17 14:05:00	-27.0967	-1264
	2015-03-17 14:06:00	-27.8741	-1232
	2015-03-17 14:07:00	-28.4304	-1168
	2015-03-17 14:08:00	-27.7876	-1232
	2015-03-17 14:09:00	-26.4111	-1051
	2015-03-17 14:10:00	-21.887	-1267
	2015-03-17 14:11:00	-21.0732	-1178
	2015-03-17 14:12:00	-19.284	-1087
	2015-03-17 14:13:00	-19.9074	-1177
	2015-03-17 14:14:00	-18.9009	-1405
	2015-03-17 14:15:00	-14.6831	-1298
	2015-03-17 14:16:00	-14.0099	-1277
	2015-03-17 14:17:00	-14.072	-1341
	2015-03-17 14:18:00	-10.8678	-1317
	2015-03-17 14:19:00	-8.01561	-1224
	2015-03-17 14:20:00	-13.9436	-1114
	2015-03-17 14:21:00	-15.6262	-1212
	2015-03-17 14:22:00	-18.9591	-1301
	2015-03-17 14:23:00	-16.2119	-1303
	2015-03-17 14:24:00	-20.2505	-1221
	2015-03-17 14:25:00	-18.6639	-1127
	2015-03-17 14:26:00	-22.5263	-1285
	2015-03-17 14:27:00	-18.4958	-1718
	2015-03-17 14:28:00	-19.6848	-1631
	2015-03-17 14:29:00	-20.9194	-1598
	2015-03-17 14:30:00	-20.7019	-1690
	2015-03-17 14:31:00	-21.2412	-1590
	2015-03-17 14:32:00	-20.8927	-1337
	2015-03-17 14:33:00	-20.2464	-1305
	2015-03-17 14:34:00	-19.5845	-1416
	2015-03-17 14:35:00	-19.5963	-1281
	2015-03-17 14:36:00	-21.3761	-1090
	2015-03-17 14:37:00	-22.6304	-1140
	2015-03-17 14:38:00	-19.2935	-1180
	2015-03-17 14:39:00	-18.6383	-1287
	2015-03-17 14:40:00	-18.8773	-1194
	2015-03-17 14:41:00	-18.0243	-1232
	2015-03-17 14:42:00	-18.9458	-1370
	2015-03-17 14:43:00	-16.4413	-1319
	2015-03-17 14:44:00	-19.27	-1352
	2015-03-17 14:45:00	-19.7592	-1296
	2015-03-17 14:46:00	-15.2728	-1302
	2015-03-17 14:47:00	-16.6263	-1487
	2015-03-17 14:48:00	-16.7689	-1372
	2015-03-17 14:49:00	-18.8803	-1355
	2015-03-17 14:50:00	-18.8019	-1405
	2015-03-17 14:51:00	-18.4714	-1452
	2015-03-17 14:52:00	-18.1529	-1447
	2015-03-17 14:53:00	-18.164	-1510
	2015-03-17 14:54:00	-17.9837	-1485
	2015-03-17 14:55:00	-19.1782	-1455
	2015-03-17 14:56:00	-19.2136	-1208
	2015-03-17 14:57:00	-19.8756	-1169
	2015-03-17 14:58:00	-18.7257	-1399
	2015-03-17 14:59:00	-18.6465	-1480
	2015-03-17 15:00:00	-19.2876	-1353
	2015-03-17 15:01:00	-18.9887	-1348
	2015-03-17 15:02:00	-19.0768	-1386
	2015-03-17 15:03:00	-17.1324	-1390
	2015-03-17 15:04:00	-23.9331	-1297
	2015-03-17 15:05:00	-23.2443	-1181
	2015-03-17 15:06:00	-19.3914	-1345
	2015-03-17 15:07:00	-18.9154	-1405
	2015-03-17 15:08:00	-20.5426	-1457
	2015-03-17 15:09:00	-18.4508	-1481
	2015-03-17 15:10:00	-16.2174	-1428
	2015-03-17 15:11:00	-18.2822	-1395
	2015-03-17 15:12:00	-16.5761	-1326
	2015-03-17 15:13:00	-18.438	-1171
	2015-03-17 15:14:00	-17.7948	-1089
	2015-03-17 15:15:00	-16.9726	-1013
	2015-03-17 15:16:00	-15.5347	-1040
	2015-03-17 15:17:00	-14.8315	-1005
	2015-03-17 15:18:00	-15.0546	-1009
	2015-03-17 15:19:00	-15.2629	-1032
	2015-03-17 15:20:00	-16.0045	-1060
	2015-03-17 15:21:00	-18.9564	-1146
	2015-03-17 15:22:00	-17.0202	-1175
	2015-03-17 15:23:00	-18.7149	-1205
	2015-03-17 15:24:00	-16.1883	-1136
	2015-03-17 15:25:00	-17.9122	-1013
	2015-03-17 15:26:00	-18.6878	-957
	2015-03-17 15:27:00	-19.2315	-1079
	2015-03-17 15:28:00	-19.6327	-934
	2015-03-17 15:29:00	-19.5098	-846
	2015-03-17 15:30:00	-13.7047	-886
	2015-03-17 15:31:00	-14.3258	-936
	2015-03-17 15:32:00	-17.4177	-1008
	2015-03-17 15:33:00	-14.4378	-1136
	2015-03-17 15:34:00	-21.2558	-1180
	2015-03-17 15:35:00	-20.2697	-1206
	2015-03-17 15:36:00	-22.1395	-1275
	2015-03-17 15:37:00	-22.7349	-1276
	2015-03-17 15:38:00	-9.65445	-1358
	2015-03-17 15:39:00	-3.40292	-1497
	2015-03-17 15:40:00	-19.1186	-1666
	2015-03-17 15:41:00	-21.5373	-1650
	2015-03-17 15:42:00	-21.0931	-1573
	2015-03-17 15:43:00	-20.7275	-1541
	2015-03-17 15:44:00	-14.4898	-1623
	2015-03-17 15:45:00	-9.98805	-1673
	2015-03-17 15:46:00	-13.8331	-1659
	2015-03-17 15:47:00	-16.1325	-1630
	2015-03-17 15:48:00	-19.8834	-1574
	2015-03-17 15:49:00	-20.963	-1534
	2015-03-17 15:50:00	-21.9033	-1603
	2015-03-17 15:51:00	-21.2038	-1506
	2015-03-17 15:52:00	-19.8844	-1391
	2015-03-17 15:53:00	-14.7785	-1359
	2015-03-17 15:54:00	-16.8502	-1348
	2015-03-17 15:55:00	-17.944	-1297
	2015-03-17 15:56:00	-18.3033	-1298
	2015-03-17 15:57:00	-16.9891	-1403
	2015-03-17 15:58:00	-16.7083	-1398
	2015-03-17 15:59:00	-17.6654	-1477
	2015-03-17 16:00:00	-17.9726	-1493
Figure 1c
		MLAT	50	51	52	53	54	55	56	57	58	59	60	61	62	63	64	65	66	67	68	69	70	71	72	73	74	75	76	77	78	79	80	81	82	83	84	85	86	87	88	89
	FAC	MLT-0	-0.016525	-0.118372	-0.078791	0.061737	0.147454	0.075499	-0.080432	-0.127545	0.052245	0.358742	0.52879	0.356274	-0.11401	-0.594644	-0.769166	-0.537003	-0.088789	0.246243	0.252292	-0.0239	-0.335384	-0.442655	-0.292078	-0.030318	0.137038	0.11281	-0.033453	-0.147903	-0.130936	-0.012802	0.087071	0.069961	-0.059915	-0.20317	-0.246152	-0.144116	0.054174	0.247039	0.345333	0.317158
		MLT-1	0.059651	-0.091859	-0.14375	-0.030058	0.137902	0.184369	0.058019	-0.10058	-0.089112	0.149993	0.446541	0.530238	0.262394	-0.230846	-0.641423	-0.711261	-0.423604	-0.004079	0.258962	0.224428	-0.02216	-0.264438	-0.331668	-0.211979	-0.026908	0.08995	0.099063	0.063953	0.071828	0.145732	0.224706	0.222627	0.109284	-0.056361	-0.166297	-0.142214	0.008653	0.199323	0.321483	0.31336
		MLT-2	0.067935	0.033088	-0.032007	-0.049972	0.015961	0.119326	0.175808	0.152275	0.105658	0.126382	0.238198	0.354086	0.338457	0.126325	-0.205751	-0.482779	-0.55625	-0.40932	-0.159302	0.03859	0.103683	0.070207	0.03367	0.059139	0.131384	0.18251	0.163421	0.091538	0.033882	0.044253	0.112572	0.171709	0.156046	0.061607	-0.043843	-0.071162	0.018297	0.176582	0.299632	0.304251
		MLT-3	0.06144	0.046067	-0.016914	-0.051169	-0.009076	0.076597	0.125549	0.097353	0.043177	0.063003	0.202594	0.38772	0.464578	0.320767	-0.013054	-0.368426	-0.552016	-0.480196	-0.233421	0.007479	0.091551	-0.002531	-0.165635	-0.248897	-0.174074	0.016723	0.202404	0.277382	0.224548	0.113485	0.032493	0.016039	0.029713	0.021265	-0.015235	-0.027854	0.037535	0.169166	0.282425	0.291279
		MLT-4	0.09496	0.050697	-0.027197	-0.047213	0.015028	0.099113	0.127842	0.08589	0.03187	0.039826	0.132177	0.262493	0.351012	0.333698	0.192198	-0.038104	-0.274444	-0.413245	-0.384195	-0.208797	-0.009771	0.062084	-0.055777	-0.275263	-0.417464	-0.35676	-0.12574	0.115506	0.218185	0.162269	0.047532	-0.019264	-0.019011	-0.005858	-0.017163	-0.020515	0.040959	0.163927	0.268133	0.275007
		MLT-5	0.121382	0.086961	-0.025469	-0.076989	-0.004201	0.11145	0.143696	0.070095	-0.002887	0.037473	0.184209	0.321156	0.34721	0.267425	0.157497	0.063783	-0.032216	-0.15157	-0.255489	-0.279172	-0.226046	-0.192727	-0.26853	-0.414581	-0.475767	-0.337357	-0.062227	0.152354	0.16473	0.02366	-0.096991	-0.085736	0.006919	0.056593	0.022161	-0.015283	0.035228	0.15885	0.254682	0.255231
		MLT-6	0.098193	-0.037936	-0.152102	-0.093372	0.083945	0.179836	0.089188	-0.067159	-0.081986	0.093948	0.295436	0.339493	0.235025	0.152802	0.197957	0.269961	0.187414	-0.074411	-0.332656	-0.408435	-0.347162	-0.365637	-0.569174	-0.777328	-0.693324	-0.250325	0.262415	0.461046	0.245838	-0.113012	-0.267634	-0.133417	0.081408	0.148234	0.058427	-0.020036	0.031324	0.159932	0.240344	0.231279
		MLT-7	-0.061048	-0.198809	-0.140008	0.064831	0.184814	0.0878	-0.092206	-0.112507	0.079809	0.274541	0.251695	0.061484	-0.018854	0.177566	0.470458	0.497943	0.121398	-0.392508	-0.641702	-0.522842	-0.336509	-0.430807	-0.779655	-0.981436	-0.696806	-0.044624	0.487463	0.52516	0.161581	-0.181097	-0.199973	0.024882	0.196183	0.152473	0.00422	-0.048721	0.045868	0.173228	0.221515	0.202461
		MLT-8	-0.032224	0.036327	0.054927	0.008963	-0.030786	0.011367	0.118754	0.181682	0.110545	-0.047645	-0.123651	0.014927	0.303711	0.494788	0.365366	-0.058728	-0.49133	-0.627839	-0.428106	-0.161984	-0.154175	-0.465017	-0.822533	-0.879835	-0.545095	-0.057638	0.254066	0.27315	0.152029	0.10021	0.158231	0.197821	0.113082	-0.040296	-0.113042	-0.03699	0.10692	0.193653	0.190867	0.168778
		MLT-9	-0.099369	-0.018442	0.120583	0.188256	0.127169	0.002398	-0.075653	-0.060606	0.005439	0.060368	0.087718	0.103723	0.099542	0.032683	-0.104566	-0.225522	-0.20004	0.002221	0.223323	0.209644	-0.163713	-0.740998	-1.16919	-1.16325	-0.721945	-0.10833	0.36822	0.55871	0.506083	0.330531	0.121626	-0.069786	-0.189473	-0.183498	-0.055098	0.109791	0.204103	0.193548	0.140397	0.1319
		MLT-10	0.073909	0.048911	0.031941	0.039609	0.042911	0.000151	-0.084009	-0.141292	-0.096134	0.051014	0.200512	0.230466	0.11519	-0.028786	-0.031762	0.165657	0.419579	0.463164	0.117455	-0.535182	-1.16941	-1.42912	-1.17227	-0.557625	0.084472	0.479621	0.553706	0.408378	0.19381	0.009026	-0.106483	-0.13334	-0.060039	0.088794	0.237293	0.299457	0.248021	0.140511	0.071483	0.095872
		MLT-11	-0.003564	0.05806	0.110536	0.098007	0.016158	-0.078273	-0.114034	-0.069417	0.004965	0.030289	-0.024384	-0.102898	-0.102236	0.033516	0.243526	0.371332	0.272006	-0.072896	-0.524125	-0.866542	-0.944701	-0.751364	-0.408752	-0.069761	0.17501	0.317403	0.385533	0.394203	0.342925	0.250976	0.175365	0.177842	0.267632	0.380388	0.422772	0.347497	0.192472	0.051185	0.003687	0.066659
		MLT-12	0.013858	0.027198	0.043939	0.06911	0.099992	0.118024	0.095351	0.016787	-0.098394	-0.196307	-0.217947	-0.141655	-0.006474	0.106036	0.123294	0.030276	-0.122198	-0.256897	-0.326338	-0.33989	-0.339736	-0.34809	-0.335295	-0.242174	-0.041145	0.218695	0.429277	0.498089	0.420772	0.288986	0.222585	0.279054	0.412691	0.51402	0.494271	0.34769	0.149383	0.000517	-0.032955	0.050103
		MLT-13	-0.027259	-0.006956	0.003739	-0.00416	-0.023548	-0.036936	-0.033346	-0.020399	-0.018947	-0.043901	-0.088873	-0.129937	-0.146552	-0.14133	-0.140426	-0.173201	-0.248065	-0.344147	-0.423576	-0.451221	-0.405071	-0.273982	-0.055139	0.236506	0.552145	0.808346	0.918365	0.844417	0.633484	0.402092	0.271096	0.292061	0.417257	0.534829	0.543791	0.417218	0.21437	0.03964	-0.021453	0.049277
		MLT-14	-0.258236	-0.106237	0.074475	0.169378	0.123168	-0.019321	-0.15237	-0.195129	-0.149749	-0.084561	-0.064286	-0.095829	-0.138601	-0.162223	-0.1867	-0.2582	-0.381308	-0.479614	-0.437311	-0.197798	0.167495	0.491767	0.632049	0.578285	0.456675	0.420476	0.520644	0.66786	0.717428	0.600608	0.386988	0.225731	0.219922	0.34313	0.466085	0.465764	0.323459	0.134262	0.026948	0.063115
		MLT-15	-0.008835	0.042174	0.032336	-0.011357	-0.028708	0.002352	0.039796	0.026141	-0.04406	-0.115944	-0.136596	-0.117191	-0.120607	-0.182752	-0.254982	-0.239532	-0.089993	0.128811	0.293092	0.338958	0.325661	0.372311	0.528425	0.71208	0.78294	0.677926	0.471909	0.304518	0.252632	0.278907	0.298988	0.282976	0.277954	0.333746	0.423859	0.456879	0.370484	0.206558	0.083226	0.087439
		MLT-16	-0.003246	0.013742	-0.013431	-0.064924	-0.093267	-0.077927	-0.049058	-0.050829	-0.084654	-0.101578	-0.062726	-0.005121	-0.027759	-0.187018	-0.395988	-0.44679	-0.173148	0.37461	0.913425	1.1188	0.879621	0.393458	0.006136	-0.070737	0.085606	0.215569	0.134105	-0.10732	-0.294152	-0.263883	-0.04415	0.203916	0.34925	0.3838	0.37253	0.351419	0.301038	0.209578	0.125022	0.11753
		MLT-17	-0.067254	0.041813	0.116128	0.10465	0.032691	-0.034444	-0.06396	-0.091671	-0.184842	-0.36332	-0.550804	-0.607372	-0.429612	-0.045223	0.378465	0.635007	0.623867	0.426328	0.240754	0.220617	0.351426	0.477934	0.457181	0.290711	0.108964	0.031745	0.055252	0.080209	0.036478	-0.042523	-0.072593	-0.022771	0.056576	0.103694	0.114255	0.125052	0.149651	0.162812	0.151731	0.15023
		MLT-18	-0.086798	-0.075959	0.015268	0.098112	0.072802	-0.058354	-0.178708	-0.175764	-0.074838	-0.037578	-0.202124	-0.510951	-0.708337	-0.540571	0.006848	0.654974	1.0264	0.931088	0.498854	0.050904	-0.16517	-0.140539	-0.043439	-0.022243	-0.078304	-0.117424	-0.092964	-0.067502	-0.129198	-0.272715	-0.391774	-0.391745	-0.286067	-0.16538	-0.08805	-0.031692	0.045387	0.131154	0.179107	0.184178
		MLT-19	0.11054	0.052909	-0.075259	-0.131102	-0.039191	0.092518	0.056109	-0.228861	-0.575299	-0.653245	-0.298288	0.288377	0.671684	0.558792	0.076058	-0.328492	-0.283771	0.172682	0.640126	0.726221	0.386802	-0.074439	-0.311506	-0.231792	-0.019042	0.08452	-0.008403	-0.204146	-0.354094	-0.376449	-0.282911	-0.13936	-0.019833	0.030469	0.023159	0.019178	0.070156	0.159782	0.220813	0.218494
		MLT-20	-0.004553	0.108359	0.059761	-0.10302	-0.1591	0.006696	0.206519	0.103844	-0.396596	-0.942092	-0.986659	-0.311928	0.695809	1.32305	1.13374	0.340178	-0.40334	-0.57518	-0.188152	0.317398	0.520219	0.350785	0.042194	-0.161288	-0.207321	-0.19191	-0.195678	-0.206005	-0.174255	-0.095609	-0.011905	0.040328	0.058995	0.061914	0.068168	0.096485	0.157845	0.233403	0.274873	0.2514
		MLT-21	-0.083127	-0.063029	-0.034813	-0.026051	-0.030874	-0.045128	-0.095496	-0.206772	-0.339471	-0.38687	-0.263966	-0.007222	0.230594	0.306768	0.219204	0.106833	0.113179	0.247502	0.380896	0.375356	0.21119	-0.009122	-0.16682	-0.222459	-0.21335	-0.183997	-0.144415	-0.095676	-0.068611	-0.108809	-0.21891	-0.332814	-0.362962	-0.274046	-0.105371	0.073576	0.215595	0.303064	0.325796	0.280006
		MLT-22	0.112967	0.02056	-0.096082	-0.127758	-0.054651	0.025426	-0.00365	-0.148261	-0.282047	-0.257284	-0.044101	0.236731	0.415846	0.41147	0.27558	0.123206	0.029913	-0.003124	-0.003363	0.026357	0.100773	0.200105	0.249682	0.175573	-0.011138	-0.195671	-0.243989	-0.121429	0.067607	0.162833	0.081769	-0.115664	-0.283619	-0.307981	-0.179783	0.024277	0.212751	0.329541	0.356893	0.301341
		MLT-23	0.038472	0.065715	0.114085	0.103489	-0.004276	-0.138926	-0.16042	0.010659	0.286233	0.444014	0.301354	-0.106671	-0.509201	-0.58446	-0.215138	0.393963	0.845281	0.835302	0.376767	-0.217897	-0.575305	-0.530268	-0.217858	0.067694	0.116157	-0.053082	-0.244992	-0.274186	-0.116197	0.092353	0.184162	0.099055	-0.081544	-0.21363	-0.201952	-0.054315	0.145462	0.302946	0.361378	0.313677
		vec_x	vec_y	lat_center	lon_center	magnitude
	Velocity	-6.39961	23.629387281604377	51	12.5	24.480664181553895
		-6.06726	18.15513801396744	51	17.5	19.14211824785615
		-8.16417	19.20904363102427	51	22.5	20.872016160669226
		5.389491476908305	29.235485797631714	51	347.5	29.728105358451504
		2.588827378257774	23.557549039270967	51	352.5	23.699370116778915
		-0.616493	3.8146896346964274	51	357.5	3.8641843562728493
		-2.73661	24.341064971998417	53	12.5	24.49441674377394
		-5.66187	27.43638355274774	53	17.5	28.01449492134377
		-13.7914	38.213545188470086	53	22.5	40.626071907589925
		-70.9364	66.49760125251815	53	47.5	97.23116972835663
		-71.1745	57.353308077835216	53	52.5	91.40684748766155
		-87.4161	34.303112319330495	53	67.5	93.90564158274503
		-117.697	38.857527148169446	53	72.5	123.94568300719604
		-140.532	32.35559428813754	53	77.5	144.2087111596372
		-60.0498	-132.322	53	337.5	145.30989414422743
		-2.04282	-18.3165	53	347.5	18.430057050450348
		-2.17838	-39.2964	53	352.5	39.35676714692239
		1.322861651623295	-50.037	53	357.5	50.05449767791402
		32.72210135572475	-21.335	55	2.5	39.06301251466047
		27.619123908878127	17.969098707559798	55	7.5	32.95003055925731
		7.990314807411514	60.56889555418836	55	12.5	61.09366775186867
		-8.87706	92.6247701177894	55	17.5	93.04918197424512
		-29.729	123.30836378147559	55	22.5	126.8415108726943
		-105.498	142.85365113855065	55	37.5	177.5864316791998
		-131.432	154.40694881786231	55	42.5	202.77028418432477
		-157.197	152.9078976203239	55	47.5	219.29806696872086
		-171.431	137.94452015201944	55	52.5	220.03945974808173
		-199.113	132.95980314811337	55	57.5	239.42532470265186
		-227.342	120.15876371446787	55	62.5	257.1430803010109
		-205.005	86.86372327986975	55	67.5	222.64846837023242
		-211.471	67.78599445998381	55	72.5	222.06987522148734
		-218.824	46.39456021904288	55	77.5	223.68769814236748
		-235.262	26.626014050353017	55	82.5	236.7639166668498
		-242.543	4.5626779883938	55	87.5	242.58628762985586
		-124.082	-290.84	55	332.5	316.2029062496321
		-115.811	-330.475	55	337.5	350.179868487193
		-42.1012	-220.463	55	342.5	224.44704539481742
		-15.9396	-213.038	55	347.5	213.6338793348793
		8.559950916956394	-130.913	55	352.5	131.1929290597711
		22.95969704923318	-84.8156	55	357.5	87.86828578551668
		66.90427299167531	22.722515660394123	57	2.5	70.65758602217791
		49.65229225862012	90.48338101860496	57	7.5	103.21139649812645
		26.38630628830373	143.81519717024642	57	12.5	146.21575871518442
		-5.9611	188.9901103064781	57	17.5	189.08409913041046
		-35.9381	203.93199880923362	57	22.5	207.07440693624585
		-153.494	207.50848675174115	57	37.5	258.10892113836087
		-204.467	243.87134459584982	57	42.5	318.24489308923853
		-241.572	239.86844907414934	57	47.5	340.43208908021285
		-267.983	216.2000072637003	57	52.5	344.32117505430256
		-296.057	194.44966570506668	57	57.5	354.20401993840284
		-304.689	157.26658716558157	57	62.5	342.8824827175007
		-290.809	115.39932319202545	57	67.5	312.8690316245675
		-298.346	87.1087832106223	57	72.5	310.80247237087417
		-289.594	51.32387571858215	57	77.5	294.10689640037975
		-264.118	18.284178398307244	57	82.5	264.7505920749433
		-252.344	-12.5654	57	87.5	252.6569781526312
		-257.346	-7.94046	57	92.5	257.4680496244653
		-120.875	-355.471	57	332.5	375.46030938676944
		-86.3302	-347.37	57	337.5	357.93701154680497
		-8.2298	-269.484	57	342.5	269.60944064723617
		32.80758917593067	-204.022	57	347.5	206.6433554779307
		58.46835266198836	-133.257	57	352.5	145.51976096976344
		70.57342991065129	-51.6165	57	357.5	87.43494393580264
		107.2634889915838	147.91247229218956	59	2.5	182.71167321831234
		82.01626636881073	192.13082545632236	59	7.5	208.9040977089907
		35.8082792839767	225.95306818270697	59	12.5	228.77286090456252
		4.526020351457991	251.78571531401442	59	17.5	251.82639118331448
		-41.9546	263.07996198563563	59	22.5	266.40431421566467
		-71.0615	282.31434370182706	59	27.5	291.12047423523546
		-105.23	282.7809882086294	59	32.5	301.7258429159408
		-108.751	283.8591564326428	59	37.5	303.978334961444
		-212.608	259.40516908898445	59	42.5	335.3999895694994
		-238.634	251.155122559866	59	47.5	346.4460683174004
		-277.582	228.38085203637613	59	52.5	359.45697662037156
		-308.304	200.5002047488709	59	57.5	367.7658218003249
		-309.167	149.57618118890613	59	62.5	343.4490964194787
		-329.393	115.06290504154586	59	67.5	348.9112899871305
		-290.566	62.03373758189468	59	72.5	297.11432000482324
		-255.89	23.750587356495654	59	77.5	256.9901419721504
		-253.415	-8.23729	59	82.5	253.5484520477705
		-214.372	-5.51608	59	87.5	214.44273062330333
		-52.005	-49.1435	59	92.5	71.55143434710341
		-77.3434	-62.4366	59	97.5	99.39981769400424
		-29.709	-284.851	59	332.5	286.3956807492651
		24.90597346548419	-252.364	59	337.5	253.59032098147415
		86.94292553235431	-172.496	59	342.5	193.16779082627824
		119.34338337833927	-81.5517	59	347.5	144.5458994832801
		138.6424081974826	2.750516266663567	59	352.5	138.66968915567156
		129.72792865189666	73.65076197418354	59	357.5	149.17697614474372
		133.6007310415475	237.58713938420382	61	2.5	272.57440110106637
		92.20585602024961	254.00742029652983	61	7.5	270.22525686938474
		43.395753973627336	256.24828433278077	61	12.5	259.89685393715956
		7.749391293026206	253.6715268950564	61	17.5	253.78986706068812
		-32.3476	241.56869884252333	61	22.5	243.72485018721977
		-50.2303	233.23635489768145	61	27.5	238.58391584317425
		-79.0759	243.98261872978296	61	32.5	256.47711667843737
		-13.9921	159.41775725567024	61	37.5	160.0306189423252
		-49.4074	196.43254393804654	61	42.5	202.55081191281457
		-140.908	182.22378362172094	61	47.5	230.3489044472157
		-179.911	166.06294458481355	61	52.5	244.83631968253388
		-211.146	139.90195549832686	61	57.5	253.2888871553857
		-232.114	97.58526956998382	61	62.5	251.7935136303254
		-250.663	63.1154327364781	61	67.5	258.4871450787673
		-226.49	9.82931292767084	61	72.5	226.7032300326019
		-212.207	-24.1291	61	77.5	213.57468461936853
		-198.096	-58.7225	61	82.5	206.61637604148922
		-128.773	-86.6219	61	87.5	155.19651243885417
		-79.3289	-96.2673	61	92.5	124.74156682598024
		-45.9786	-138.273	61	107.5	145.7174588167531
		25.30727687637694	-68.8943	61	112.5	73.39535918580223
		27.085951760574943	86.57028700412668	61	217.5	90.70867309553732
		-17.024	151.2068632072665	61	222.5	152.16218866588773
		127.1750818619765	-113.52	61	332.5	170.4708338075378
		170.00971533860888	-72.2873	61	337.5	184.73971992984298
		219.10080863948266	9.57137661899425	61	342.5	219.3097708649978
		223.37389447742189	89.05054374754059	61	347.5	240.47015630997342
		215.52166825584297	151.38979615175987	61	352.5	263.3789282889826
		181.60256957975855	199.14089053865285	61	357.5	269.5117577444419
		154.2636197685589	209.46577618440952	63	2.5	260.1406845855443
		100.65254904261553	238.5759809312118	63	7.5	258.9390551965193
		47.86558861294292	217.0274921849312	63	12.5	222.24321572849837
		12.101487342176995	204.54752972805298	63	17.5	204.9051925006821
		-19.7618	188.03345698885624	63	22.5	189.06905574461183
		-84.4249	160.97716451028927	63	37.5	181.77242708660776
		-5.73766	98.63804232502032	63	42.5	98.80477808048893
		-4.68256	107.67260710214516	63	47.5	107.77437860026014
		-75.2038	113.47110576621739	63	52.5	136.12970491844243
		-121.256	95.6590050877545	63	57.5	154.44614069029726
		-161.756	62.287373137219674	63	62.5	173.33383821531783
		-183.474	32.5120393387125	63	67.5	186.33224486127455
		-203.35	-10.1903	63	72.5	203.6055012280038
		-201.1	-47.5842	63	77.5	206.65282500880963
		-210.116	-67.0539	63	82.5	220.55646112852833
		-194.472	-97.358	63	87.5	217.48063857717196
		-157.617	-110.095	63	92.5	192.26077950129135
		-36.3642	-135.758	63	102.5	140.54433721304417
		-249.968	-237.861	63	107.5	345.05337708254774
		-119.357	-165.142	63	112.5	203.75975429200145
		-73.6437	321.6537345753472	63	212.5	329.97653497648025
		-41.8025	205.25717416489636	63	217.5	209.4706498883889
		-55.9798	237.1057001175304	63	222.5	243.62441261007783
		-45.707	277.6977560888963	63	227.5	281.4341453096662
		186.84818061169963	-73.0829	63	332.5	200.6323715448994
		263.30016844289594	14.751453214590462	63	337.5	263.7130714886913
		278.19703105985104	55.79537626851556	63	342.5	283.7370474637758
		266.3676221108776	111.05402377717958	63	347.5	288.59089782268893
		249.43465175319255	158.0108606293901	63	352.5	295.2711932648984
		208.01519582687044	184.49996037616236	63	357.5	278.0477604184158
		181.818023644086	116.96810465423266	65	2.5	216.1928103065524
		136.8505451861943	181.9867657373061	65	7.5	227.69992231286275
		70.22771376770153	162.81284780078556	65	12.5	177.31315571620732
		10.584086913824697	185.94030278569116	65	17.5	186.24129267118477
		-28.1261	196.6241163700084	65	22.5	198.62557776287812
		-129.005	183.4232612170306	65	42.5	224.24647887438925
		58.569970504620954	127.62954059761417	65	47.5	140.42699554597831
		24.635918334840085	109.88555584140512	65	52.5	112.6133378191743
		-127.514	141.50562287037178	65	57.5	190.48257816330374
		-163.067	97.29769271059035	65	62.5	189.88881692251053
		-200.738	52.59286860727187	65	67.5	207.51301364509916
		-267.826	17.481449420115375	65	72.5	268.39552212247787
		-310.625	-7.25927	65	77.5	310.71029253969743
		-353.349	-38.9298	65	82.5	355.4866010068842
		-417.045	-73.836	65	87.5	423.53066667966397
		-491.154	-91.8937	65	92.5	499.67686283593014
		-455.175	-168.033	65	97.5	485.2008326771661
		-428.792	-231.313	65	102.5	487.20452234168334
		-427.28	-307.564	65	107.5	526.4633523288926
		-372.989	-340.394	65	112.5	504.96399632234943
		-373.66	-399.222	65	117.5	546.8085899543853
		29.429133644709104	267.58746793984426	65	212.5	269.20090435497303
		-22.4691	308.0050445100455	65	217.5	308.823522578867
		-98.3111	392.236292269975	65	222.5	404.3691046598965
		-148.911	443.14301581165813	65	227.5	467.49339403669387
		214.6644283007325	-72.8158	65	332.5	226.6780923387917
		234.92113672646576	-116.833	65	337.5	262.3698439577716
		276.2876680355526	-6.90486	65	342.5	276.37393615106413
		257.8391596177512	-26.1514	65	347.5	259.1619692389216
		254.31594892155488	34.692752154857686	65	352.5	256.6713636694777
		227.19730300845885	65.96846564603985	65	357.5	236.58075355787125
		248.09303664245283	191.628136525394	67	7.5	313.482850469796
		57.48566767750844	137.04132119772578	67	17.5	148.6099784804075
		-28.8079	300.3670880516607	67	37.5	301.7453957756893
		-233.973	226.84623096288215	67	52.5	325.88760229505147
		-257.463	262.1443097707125	67	57.5	367.43305303719865
		-244.338	160.08321476777354	67	62.5	292.1088965420537
		-299.443	130.2729377376684	67	67.5	326.5537209983288
		-378.592	106.67761827264393	67	72.5	393.334786571279
		-449.019	85.45914608421556	67	77.5	457.07905876649744
		-504.215	20.281708553439945	67	82.5	504.6225976061686
		-570.479	-19.5389	67	87.5	570.8132443692001
		-643.19	-79.081	67	92.5	648.0332929978289
		-715.08	-167.918	67	97.5	734.5306668273715
		-684.131	-279.614	67	102.5	739.0667808215269
		-593.169	-382.119	67	107.5	705.5950869635666
		-506.411	-447.401	67	112.5	675.7363755487681
		-463.1	-510.688	67	117.5	689.3938783902846
		1.849901310762893	468.67807716802594	67	217.5	468.6817279911578
		-112.449	616.6504405102404	67	222.5	626.8194603581941
		-301.706	705.0321598345713	67	227.5	766.8749265986188
		-490.341	794.9196489087053	67	232.5	933.9869702422558
		187.57567481483852	-140.402	67	332.5	234.30197148542698
		196.45956307543614	-140.261	67	337.5	241.39093222706376
		237.28123063824185	-174.402	67	342.5	294.48016242188515
		248.04721821153043	-155.68	67	347.5	292.85453550228146
		248.44903701437957	-122.369	67	352.5	276.94963294497524
		244.41359430777848	-52.8913	67	357.5	250.07098945718812
		-59.4689	389.45859536561375	69	42.5	393.9727803915568
		-151.815	323.7225396367221	69	52.5	357.5529706209262
		-254.385	238.02527555092135	69	57.5	348.3788104064783
		-326.167	226.7611596115356	69	62.5	397.2474814761001
		-361.906	200.7985397927255	69	67.5	413.87929845683675
		-356.897	131.87141827879324	69	72.5	380.48041770613384
		-411.003	137.1104338670437	69	77.5	433.26957976155524
		-440.062	134.3305017007749	69	82.5	460.1081817897633
		-529.767	57.620873366593806	69	87.5	532.8915825930204
		-559.062	-14.5288	69	92.5	559.2509104068839
		-610.281	-153.104	69	97.5	629.1933472166774
		-601.73	-283.316	69	102.5	665.0912666849205
		-558.508	-415.38	69	107.5	696.0397382833158
		-477.353	-499.22	69	112.5	690.7142732458269
		-405.326	-539.995	69	117.5	675.1917396504563
		286.5934843853638	622.8483336432554	69	207.5	685.620793160712
		206.0269224671911	811.7708967285236	69	212.5	837.5076605958499
		32.39481092594234	991.9789722050625	69	217.5	992.5077858999091
		-208.764	996.292	69	222.5	1017.9289686983037
		-461.053	963.7425759546935	69	227.5	1068.34920067846
		-610.877	854.3694278080415	69	232.5	1050.29415485774
		-665.56	719.7686123939922	69	237.5	980.3246222187813
		203.48750901342777	-51.4091	69	332.5	209.88106397033923
		208.8506411325967	-47.7868	69	337.5	214.24792415359312
		205.9529994714384	-88.224	69	342.5	224.05383014734767
		256.3306788959542	-146.467	69	347.5	295.2251328817781
		274.52250605929623	-165.178	69	352.5	320.38485868064083
		-167.085	210.57165993403459	71	57.5	268.8084126768071
		-211.162	172.53694763629494	71	62.5	272.6873366195778
		-168.139	85.6730228214241	71	67.5	188.70731293813523
		-195.364	109.46916344143459	71	72.5	223.94358264025317
		-215.891	115.90757939679969	71	77.5	245.03740500699314
		-207.953	95.37315340087046	71	82.5	228.78079392586523
		-236.844	85.12689235813512	71	87.5	251.67790506582767
		-323.404	11.85138797999464	71	92.5	323.62065233262985
		-312.164	-62.0241	71	97.5	318.26569707047474
		-269.862	-190.789	71	102.5	330.4934282219351
		-209.261	-323.488	71	107.5	385.272276991151
		-203.214	-394.49	71	112.5	443.7545151159552
		-60.355	-371.218	71	117.5	376.09232359415313
		6.930329950739022	785.9995361650515	71	197.5	786.0300886892959
		199.58075263883964	947.7470975956019	71	202.5	968.5334469313763
		233.69397969442548	995.8977230762772	71	207.5	1022.949241641017
		191.53466689672874	1072.5664485236696	71	212.5	1089.5339898883
		28.123998693183683	1119.525285929984	71	217.5	1119.8784867739475
		-167.273	1020.4281418112403	71	222.5	1034.0473341738468
		-366.064	929.7808190194543	71	227.5	999.2471937188927
		-482.733	753.1356871125327	71	232.5	894.5637696596893
		-555.344	533.2237851405517	71	237.5	769.89282126358
		199.77333337422056	-39.4155	71	332.5	203.62457038373717
		199.15570353981815	34.80198316255445	71	337.5	202.17361916057857
		195.0751238639605	20.064931175436982	71	342.5	196.1043227815607
		276.90834161647234	-5.57525	71	347.5	276.96446181943617
		387.6248957845213	-26.5113	71	352.5	388.5304485299748
		337.1136928112769	101.659	73	32.5	352.1081068048401
		264.7990654832317	179.7155381939645	73	37.5	320.0253423545378
		124.3086026329544	394.4363339752572	73	42.5	413.5609389780403
		0.7516305735721627	24.99478405953673	73	67.5	25.006082834022603
		-15.4352	-3.58882	73	72.5	15.846891370528668
		47.18980495803295	14.783787919893367	73	77.5	49.451370832744125
		22.134797781364338	26.236771519846503	73	82.5	34.32662891410283
		-76.2598	55.418519045817845	73	87.5	94.26962436507928
		101.14172734509137	62.88769327367362	73	92.5	119.09874464339435
		87.6284596318593	36.33473151879488	73	97.5	94.86284653116468
		95.61202113453724	-80.2113	73	102.5	124.80190261459353
		206.837909861524	-179.161	73	107.5	273.6428535112924
		181.01577322163826	-214.524	73	112.5	280.6903862031002
		292.13708056751386	-67.9587	73	117.5	299.93741417334587
		104.73006947920088	848.3072252299069	73	192.5	854.7476445304674
		76.29810366927028	1141.4000017374935	73	197.5	1143.9472735182671
		156.3451401242497	1131.4783074071559	73	202.5	1142.2289450777516
		208.21497833674994	1167.203776977943	73	207.5	1185.6298470413728
		202.5369789492715	1118.3415026003906	73	212.5	1136.5337409335445
		114.83122693298145	1025.239127652797	73	217.5	1031.649882251339
		13.925212040745189	869.5553954815126	73	222.5	869.6668887231418
		-133.9	665.0613121642544	73	227.5	678.4067681727881
		-224.689	504.3280060038443	73	232.5	552.1157313914922
		-302.993	275.3914596763307	73	237.5	409.4446997336288
		-294.097	101.75255171367037	73	242.5	311.2020658180298
		-71.5394	-104.701	73	247.5	126.80741837492019
		316.68689668142724	139.45926904714514	73	327.5	346.03392644779353
		311.4386341099965	150.4478484553199	73	332.5	345.8736444442322
		198.49879457751902	147.27472602975848	73	337.5	247.16718304796962
		165.7801738982789	137.23684464307888	73	342.5	215.21388799362404
		532.3023091483086	-5.39808	75	27.5	532.3296794094194
		495.01464831354866	102.09678026805749	75	32.5	505.43372917336086
		414.00488097690896	117.9127531085816	75	37.5	430.468882520386
		375.95007346023897	45.993746930013906	75	42.5	378.75306268256264
		449.8951338771483	-80.5508	75	47.5	457.04929777675784
		80.06335793041083	-23.9601	75	67.5	83.57169784673968
		155.847179116094	-19.1566	75	72.5	157.02012505090133
		7.192878467650139	-38.1574	75	77.5	38.82946605389027
		57.208141660791	-16.9157	75	82.5	59.65661596876972
		250.96406201204297	14.18530573387021	75	87.5	251.36464214433167
		309.1350704319448	18.22753766782599	75	92.5	309.67197952090453
		383.8615763206267	-11.0414	75	97.5	384.02034233835025
		344.7396646371834	-29.5875	75	102.5	346.007020786608
		357.83936437422017	-77.6345	75	107.5	366.1640708757286
		373.2740509354567	-133.059	75	112.5	396.28053563724666
		335.7381211405729	-141.205	75	117.5	364.22362625631433
		547.7436757672873	818.9056764309664	75	182.5	985.2053802298879
		323.09190790090554	961.3595013608792	75	187.5	1014.1994240818152
		150.9835439997496	1100.862561011394	75	192.5	1111.1680380551313
		96.70951867034783	1122.4890880255002	75	197.5	1126.6474531714744
		74.84216525774498	1126.3804166413152	75	202.5	1128.8641161333503
		153.20155884093433	980.3188498986453	75	207.5	992.217599671511
		165.14894180264906	821.574351880281	75	212.5	838.008704397537
		203.67920049844233	694.7873169602848	75	217.5	724.0266794287044
		188.90834811141826	481.38953879006255	75	222.5	517.1288543899807
		83.19905003479766	359.5297835337672	75	227.5	369.0308214425054
		147.77226066959102	120.62503603024813	75	232.5	190.7538737239698
		72.51410933400895	2.9036959133682734	75	237.5	72.57222266447346
		249.83396375753878	-245.748	75	242.5	350.44144336133206
		267.9044726929296	-311.78	75	247.5	411.07159121380994
		198.61234819112502	22.803386004304333	75	332.5	199.91713099995704
		672.9052478625722	8.544649793569457	77	27.5	672.9594962856862
		610.198700608491	18.328403458040682	77	32.5	610.4739016515051
		560.565339536969	4.1543627991583785	77	37.5	560.5807333653775
		498.3321039601743	-66.9463	77	42.5	502.8088050881271
		534.1055509221003	-179.822	77	47.5	563.5641709946949
		156.71707436231267	-47.2955	77	72.5	163.69820408239386
		155.20853829094278	-53.715	77	77.5	164.24065716324904
		245.1916436433638	-50.131	77	82.5	250.26398486022129
		323.95115342744526	-14.7867	77	87.5	324.2884466639098
		294.07625140032985	-37.6056	77	92.5	296.4709463562526
		318.9506640322033	-48.0536	77	97.5	322.55026265548685
		312.78170319221374	-81.3537	77	102.5	323.1885174248749
		370.64453596935454	-67.3383	77	107.5	376.71184901603334
		291.68619644232945	-212.353	77	112.5	360.79716262253373
		272.728546006025	-220.216	77	117.5	350.5364376836719
		1367.4951400419206	714.4681108426398	77	172.5	1542.8893801725783
		1158.7863331216895	757.6676440926676	77	177.5	1384.5020854930283
		737.1122225837897	680.5520876556516	77	182.5	1003.2375454970173
		530.8311480655183	703.0305667013381	77	187.5	880.9277413459976
		343.71149061000335	777.8745204703625	77	192.5	850.4271622980694
		174.42738343123116	741.1426585048767	77	197.5	761.3917206972651
		113.13475219975865	677.0655580439148	77	202.5	686.4526509852071
		119.81849362748119	567.6432486816356	77	207.5	580.1511261636919
		136.94834185456438	365.5316014404219	77	212.5	390.3436946952187
		206.8218597657957	166.86932982687512	77	217.5	265.74547016619664
		267.0649640433572	50.89139842944104	77	222.5	271.8706116033577
		337.56772971179316	-17.6622	77	227.5	338.02947681945034
		113.98836265860882	33.79479079295669	77	232.5	118.89253427499237
		152.93651566116546	-157.464	77	247.5	219.50991117379328
		115.09248519844677	-165.734	77	252.5	201.77711193784666
		110.82569989266779	-179.589	77	257.5	211.0324073913033
		715.7912549642972	-116.766	79	32.5	725.2526053360835
		685.4344582408746	-137.357	79	37.5	699.0618028389111
		605.8098574466616	-86.8487	79	42.5	612.0034961639619
		272.9247956115802	-171.317	79	102.5	322.23817735799133
		257.7200847862089	-192.716	79	107.5	321.8057833955079
		163.94603712714485	-138.484	79	112.5	214.60717038183483
		147.89506450741817	-91.2201	79	117.5	173.76438656391304
		128.01990880817485	-60.0489	79	122.5	141.40357354794673
		140.5734467530065	-18.9742	79	127.5	141.84820324289737
		188.5261131801355	67.43533249943026	79	132.5	200.22392319630035
		213.2323121081368	158.60771921080843	79	137.5	265.752568228863
		1476.0213210236636	610.9541165066533	79	172.5	1597.4679566717032
		1198.954861808405	430.9101702278167	79	177.5	1274.0393775153802
		934.0016717311172	601.1277637263127	79	182.5	1110.726659047634
		672.3913604227289	399.38122476689614	79	187.5	782.0585043763888
		234.05617596002523	383.9393364028512	79	197.5	449.6573223494665
		22.48915950570302	39.34625664374092	79	202.5	45.319865480251366
		9.547580929189913	-149.254	79	207.5	149.55936847806348
		272.67482890961975	-91.6935	81	107.5	287.67908613710915
		135.02631300635343	-127.484	81	112.5	185.69968356299367
		134.44080138117238	-129.893	81	117.5	186.93993553594964
		137.3801961418204	-143.84	81	122.5	198.90499525830947
		191.38557446153723	-65.6196	81	127.5	202.3224536676716
		250.2305947058934	-74.3721	81	132.5	261.0489477854981
		480.1576903702656	-239.967	87	37.5	536.782733538665
		533.8093742771681	-254.148	87	42.5	591.2223314801655
		592.5945663704127	-97.8871	87	57.5	600.6248429327592
		MLT	MLAT	dBn_Median	dBn_Absolute
	|∆Bn|	14.4715	65.7385	197.527	197.527
		16.8962	65.9518	277.052	277.052
		14.3728	66.8554	241.205	241.205
		16.5198	52.904	-30.8201	30.8201
		10.2375	73.99	263.349	263.349
		15.0029	75.6157	-53.5766	53.5766
		13.662	52.2675	-20.7525	20.7525
		14.8722	71.8895	158.327	158.327
		5.68773	73.5991	131.456	131.456
		15.305	54.5436	2.11868	2.11868
		0.591839	70.6416	18.934	18.934
		7.05307	52.6471	-36.0837	36.0837
		4.73608	58.145	-49.2509	49.2509
		4.27556	60.6391	-119.045	119.045
		5.97893	55.7154	-13.3025	13.3025
		4.27815	54.5971	-73.7097	73.7097
		5.84527	57.7573	-48.582	48.582
		5.13697	58.4948	-34.6501	34.6501
		3.73831	57.7661	-50.3243	50.3243
		4.50381	77.0507	190.652	190.652
		21.9653	65.674	66.0525	66.0525
		1.43685	65.453	-52.8515	52.8515
		23.63	65.3712	-2.8308	2.8308
		2.00183	66.2442	-101.876	101.876
		1.07373	70.87	42.0163	42.0163
		18.1416	69.341	121.342	121.342
		13.3169	77.3367	108.02	108.02
		13.7038	59.6385	39.1092	39.1092
		14.0377	63.7538	127.712	127.712
		1.84022	66.5941	-138.454	138.454
		12.8417	52.7376	-27.2009	27.2009
		5.98552	68.4968	-254.437	254.437
		10.2944	67.412	-80.1952	80.1952
		4.35678	64.2792	-315.895	315.895
		1.50802	67.652	56.9548	56.9548
		10.3171	75.2484	252.389	252.389
		10.215	69.9825	-73.6983	73.6983
		5.5792	77.542	96.2214	96.2214
		5.95272	66.1602	-207.031	207.031
		14.0458	50.9332
		15.3306	73.5299	-44.9848	44.9848
		14.9391	74.5233	-57.172	57.172
		7.33191	78.4338	162.12	162.12
		8.73008	72.2098	8.42744	8.42744
		5.97234	63.6973	-113.582	113.582
		14.9321	65.5972	218.803	218.803
		14.2876	63.8168	134.776	134.776
		13.4041	56.6997	-6.94933	6.94933
		1.37942	71.5032	25.7722	25.7722
		14.9725	66.8156	268.534	268.534
		14.6083	66.3703	227.266	227.266
		14.5327	65.1406	172.121	172.121
		14.1235	50.792	-29.3041	29.3041
		15.3904	57.4773	24.381	24.381
		10.4861	80.686	80.5282	80.5282
		15.884	52.3714	-30.068	30.068
		13.0884	58.2046	-0.145235	0.145235
		4.3534	56.8769	-38.4164	38.4164
		15.3311	64.7745	217.389	217.389
		12.1393	65.009	30.1375	30.1375
		14.3133	61.8654	114.027	114.027
		15.0934	75.6444	-88.5372	88.5372
		5.84416	56.5874	-35.8462	35.8462
		14.7824	66.6458	253.103	253.103
		4.2178	61.8485	-175.483	175.483
		14.9355	59.5682	53.9639	53.9639
		22.4032	54.2991	-25.4211	25.4211
		14.5761	50.7569	-34.4224	34.4224
		15.1637	51.8456	-25.749	25.749
		15.022	76.5658	-89.8455	89.8455
		9.21185	63.9036	-100.803	100.803
		10.5708	65.75	-57.3611	57.3611
		4.03704	54.6465	-31.0822	31.0822
		14.9769	68.1945	302.59	302.59
		14.5147	57.3175	18.0079	18.0079
		14.5147	57.3175	18.6186	18.6186
		18.1282	51.2648	-49.7288	49.7288
		7.85956	54.9793	-50.6279	50.6279
		14.7764	61.4707	101.896	101.896
		23.1097	65.9152	35.2988	35.2988
		14.6892	64.0253	154.051	154.051
		1.45023	65.787	-85.6475	85.6475
		5.01922	66.9978	-284.281	284.281
		4.22718	59.2502	-84.6408	84.6408
		5.32227	82.933	82.3522	82.3522
		13.4778	51.8574	-26.411	26.411
		6.79106	75.9875	167.368	167.368
		13.9096	62.6092	96.3526	96.3526
		9.20451	50.5301	-61.0192	61.0192
		1.04294	53.2608	-32.0071	32.0071
		2.5027	59.8748	-219.527	219.527
		10.173	71.4284	-25.3338	25.3338
		4.20656	67.4847	-142.966	142.966
		14.8464	64.4135	174.824	174.824
		13.4414	58.8195	18.2934	18.2934
		14.7607	67.8	292.64	292.64
		9.80084	52.5994	-55.4939	55.4939
		9.88263	83.0049	6.42065	6.42065
		4.33137	57.602	-46.4996	46.4996
		6.98571	56.7002	-42.8137	42.8137
		3.95509	51.0628	-11.6853	11.6853
		9.26842	60.4782	-55.8909	55.8909
		8.64153	66.7018	-112.628	112.628
		7.56313	66.3131	-134.461	134.461
		7.22503	59.5079	-54.947	54.947
		4.21867	61.9528	-177.336	177.336
		2.37814	63.9334	-175.979	175.979
		1.39819	62.2658	-214.656	214.656
		4.9243	63.7995	-176.501	176.501
		4.21372	57.8644	-92.5504	92.5504
		7.68892	68.139	-161.815	161.815
		7.78175	69.5957	-166.983	166.983
		7.97366	71.5079	-70.0787	70.0787
		8.17004	57.8295	-56.8653	56.8653
		7.66303	57.8593	-51.5758	51.5758
		7.7087	63.5393	-100.094	100.094
		7.69673	70.3947	-280.062	280.062
		6.18147	55.6039	-49.6323	49.6323
		14.5653	54.8774	-10.3845	10.3845
		9.64064	84.7157	-30.0408	30.0408
		20.9341	66.7074	86.3114	86.3114
		14.5429	67.0687	257.884	257.884
		10.5302	76.382	224.288	224.288
		14.0878	56.8834	4.06882	4.06882
		18.0706	74.5525	-45.7253	45.7253
		13.4745	50.1473	-35.6658	35.6658
		21.1981	54.8831	-22.0641	22.0641
		3.90113	69.4242	-9.56137	9.56137
Figure 1d
		MLAT	50	51	52	53	54	55	56	57	58	59	60	61	62	63	64	65	66	67	68	69	70	71	72	73	74	75	76	77	78	79	80	81	82	83	84	85	86	87	88	89
	FAC	MLT-0	-0.150238	-0.108079	0.091011	0.248041	0.170327	-0.115492	-0.344041	-0.228112	0.269631	0.855431	1.10159	0.771269	0.009137	-0.754657	-1.10816	-0.9311	-0.439002	0.010289	0.176319	0.063477	-0.152462	-0.302003	-0.343179	-0.341691	-0.359786	-0.375731	-0.310271	-0.125762	0.106976	0.247129	0.199441	0.003138	-0.189507	-0.231269	-0.094305	0.116926	0.261868	0.280962	0.230173	0.208324
		MLT-1	-0.05066	-0.032361	0.06766	0.128878	0.066274	-0.046793	-0.012244	0.307131	0.812484	1.17979	1.07943	0.440645	-0.457043	-1.15214	-1.30946	-0.936612	-0.351333	0.063017	0.119312	-0.085587	-0.299293	-0.332636	-0.189289	-0.019526	0.037658	-0.022582	-0.083202	-0.027573	0.145949	0.319549	0.361092	0.2418	0.062194	-0.033835	0.021497	0.171207	0.293672	0.312372	0.255423	0.215309
		MLT-2	0.019253	-0.139593	-0.148506	0.001907	0.153212	0.164941	0.091706	0.147947	0.474764	0.936835	1.1684	0.859414	0.042109	-0.878597	-1.39401	-1.25007	-0.613163	0.075824	0.42735	0.349928	0.047402	-0.190995	-0.21394	-0.074166	0.077613	0.144929	0.146163	0.153327	0.194166	0.222138	0.177218	0.065941	-0.027002	-0.011031	0.124125	0.292818	0.385022	0.358857	0.27018	0.216636
		MLT-3	-0.013069	-0.107261	-0.155528	-0.096547	0.019355	0.081433	0.058068	0.063723	0.24997	0.608734	0.898554	0.810709	0.255303	-0.498281	-0.986554	-0.908193	-0.369212	0.201653	0.399084	0.151618	-0.262328	-0.484498	-0.377311	-0.094883	0.106753	0.114509	0.026775	0.007347	0.097271	0.18044	0.12579	-0.054779	-0.202132	-0.162602	0.06123	0.313153	0.429759	0.379785	0.266449	0.211627
		MLT-4	0.041171	-0.055028	-0.10284	-0.068741	0.021395	0.10556	0.141578	0.150281	0.200516	0.334142	0.492085	0.524926	0.310606	-0.106911	-0.496534	-0.594649	-0.329167	0.087927	0.310151	0.141461	-0.293138	-0.654615	-0.684491	-0.416619	-0.113563	-0.002772	-0.079031	-0.159346	-0.109121	0.013662	0.046011	-0.072339	-0.212611	-0.191066	0.028543	0.291243	0.410792	0.351592	0.237871	0.201001
		MLT-5	0.11973	-0.037201	-0.069773	0.058981	0.215288	0.241295	0.135374	0.059245	0.155711	0.375033	0.504998	0.381523	0.061954	-0.219377	-0.269292	-0.111507	0.044718	0.000794	-0.259268	-0.566486	-0.714045	-0.615581	-0.354291	-0.106817	-0.0137	-0.088482	-0.222451	-0.279503	-0.210553	-0.091141	-0.040641	-0.093285	-0.153635	-0.094839	0.097153	0.294765	0.35772	0.280156	0.187516	0.187348
		MLT-6	-0.002055	-0.141985	-0.105433	0.094627	0.27017	0.254297	0.08469	-0.035423	0.038319	0.230187	0.327632	0.217385	0.01095	-0.081913	0.00601	0.108955	-0.008617	-0.401756	-0.862866	-1.08733	-0.923454	-0.48032	-0.022141	0.230092	0.222759	0.055257	-0.119807	-0.196438	-0.16366	-0.088751	-0.048633	-0.056562	-0.050447	0.035093	0.181669	0.28837	0.276162	0.182629	0.12749	0.174984
		MLT-7	-0.20587	-0.162886	0.03325	0.173764	0.115623	-0.052122	-0.124757	-0.03578	0.070521	0.040152	-0.071594	-0.053572	0.178084	0.410269	0.313283	-0.197643	-0.820901	-1.12511	-0.946488	-0.514533	-0.191418	-0.121821	-0.157431	-0.091555	0.094435	0.241191	0.223899	0.093848	-0.00239	0.002975	0.050699	0.065998	0.061744	0.099577	0.178998	0.219494	0.167251	0.081601	0.074704	0.169003
		MLT-8	0.009556	0.085626	0.043565	-0.083457	-0.149192	-0.078199	0.024698	-0.001318	-0.148141	-0.20209	0.013852	0.374265	0.498248	0.125506	-0.55299	-0.996124	-0.805186	-0.135055	0.410622	0.331356	-0.300097	-0.909994	-0.961607	-0.42775	0.242849	0.582736	0.503264	0.269008	0.154721	0.187541	0.213528	0.139036	0.036924	0.021155	0.085488	0.119419	0.066293	0.005132	0.045631	0.173845
		MLT-9	0.035017	0.028688	0.007785	-0.005113	-0.000159	0.006417	-0.001636	-0.008791	0.020232	0.086447	0.126174	0.062616	-0.092183	-0.198507	-0.093727	0.223257	0.51006	0.430226	-0.149151	-0.972678	-1.53048	-1.43974	-0.754355	0.079721	0.590611	0.636474	0.437998	0.296312	0.303752	0.325909	0.223101	0.033128	-0.084083	-0.047006	0.054768	0.08071	0.013868	-0.027408	0.050963	0.191878
		MLT-10	0.002315	0.039965	0.102021	0.11591	0.040932	-0.068469	-0.091189	0.045714	0.270944	0.401981	0.303386	0.032681	-0.179814	-0.131005	0.140827	0.338162	0.136935	-0.509677	-1.27035	-1.65721	-1.40469	-0.683408	0.043048	0.395294	0.355783	0.210599	0.235924	0.441306	0.604543	0.532195	0.263435	0.01689	-0.040419	0.053184	0.128746	0.086239	-0.007488	-0.01741	0.093266	0.222424
		MLT-11	0.170425	0.210684	0.131335	-0.007981	-0.101107	-0.08641	-0.000865	0.055921	0.019895	-0.067079	-0.087256	0.038315	0.249832	0.363056	0.205209	-0.230995	-0.749057	-1.07414	-1.05231	-0.761651	-0.437292	-0.268463	-0.240832	-0.165165	0.128492	0.604169	1.01548	1.09827	0.794625	0.308673	-0.056685	-0.13615	-0.004874	0.129376	0.128148	0.027958	-0.032245	0.031528	0.168817	0.261396
		MLT-12	0.054138	0.05802	0.068158	0.098748	0.128052	0.108179	0.006811	-0.152152	-0.287979	-0.312314	-0.195405	0.003055	0.16748	0.202879	0.096324	-0.084833	-0.255057	-0.378842	-0.484172	-0.607843	-0.723286	-0.725233	-0.501943	-0.045655	0.495198	0.883848	0.94798	0.702691	0.341034	0.092491	0.059808	0.164606	0.240278	0.185472	0.043905	-0.051883	-0.011117	0.13418	0.267674	0.301574
		MLT-13	-0.18683	-0.211823	-0.157738	-0.027157	0.126267	0.219142	0.186082	0.025274	-0.191418	-0.356522	-0.392071	-0.298631	-0.153678	-0.059787	-0.078942	-0.198137	-0.346167	-0.442486	-0.438054	-0.321813	-0.101217	0.211683	0.588022	0.958067	1.21277	1.25196	1.05379	0.707417	0.369272	0.165377	0.113726	0.131019	0.118165	0.049728	-0.011408	0.015614	0.142782	0.293262	0.367735	0.333716
		MLT-14	0.09098	0.049475	-0.023753	-0.105686	-0.164037	-0.173441	-0.135554	-0.08481	-0.067331	-0.10433	-0.172013	-0.222465	-0.233616	-0.242259	-0.319319	-0.4958	-0.701184	-0.780471	-0.596532	-0.145983	0.409191	0.833123	0.969019	0.836514	0.59875	0.431026	0.40051	0.447829	0.467654	0.405018	0.286783	0.179687	0.131064	0.146961	0.209994	0.299763	0.391325	0.447273	0.432437	0.34889
		MLT-15	-0.072272	-0.111254	-0.041361	0.128463	0.274993	0.258057	0.066266	-0.144372	-0.185845	-0.031984	0.13005	0.069328	-0.245208	-0.572626	-0.595941	-0.216476	0.338841	0.715123	0.751133	0.6129	0.606662	0.856834	1.17101	1.2265	0.890534	0.356889	-0.027267	-0.063231	0.1597	0.394365	0.474855	0.427226	0.380226	0.410236	0.485934	0.536	0.531074	0.488748	0.425972	0.341796
		MLT-16	0.017959	0.120616	0.057366	-0.105867	-0.193742	-0.13028	-0.016794	0.009551	-0.047089	-0.061147	0.010539	0.006711	-0.27506	-0.7679	-1.0498	-0.670858	0.369822	1.4924	1.95615	1.48389	0.502201	-0.241113	-0.317655	0.084098	0.439739	0.412176	0.096364	-0.184148	-0.233682	-0.113009	0.020959	0.11122	0.209235	0.344646	0.458886	0.481326	0.424775	0.365073	0.340135	0.31361
		MLT-17	0.14718	0.187075	0.037303	-0.176336	-0.210928	-0.008172	0.159211	-0.07504	-0.738993	-1.3605	-1.32426	-0.463304	0.699902	1.35397	1.10179	0.301134	-0.285342	-0.185603	0.408865	0.910086	0.916793	0.525636	0.128613	-0.008322	0.06271	0.130302	0.076041	-0.056808	-0.176244	-0.240294	-0.239382	-0.151536	0.026512	0.221078	0.315045	0.266585	0.165685	0.138817	0.206903	0.272336
		MLT-18	-0.128182	-0.045944	0.088781	0.104669	-0.020137	-0.127762	-0.076902	0.04486	-0.041606	-0.503088	-1.11821	-1.35573	-0.809331	0.385334	1.56289	2.00861	1.50735	0.486221	-0.35771	-0.598187	-0.327367	0.045554	0.195276	0.106793	-0.021852	-0.037346	0.018959	-0.014537	-0.227268	-0.522373	-0.685646	-0.572798	-0.245639	0.070352	0.177129	0.071991	-0.067283	-0.065759	0.082001	0.229859
		MLT-19	0.001182	-0.13585	-0.096216	0.109908	0.262104	0.112036	-0.358446	-0.858388	-0.997551	-0.618584	0.051439	0.581118	0.690667	0.461968	0.220268	0.214802	0.404271	0.533768	0.402568	0.05385	-0.280619	-0.399494	-0.292874	-0.111849	-0.012352	-0.039875	-0.143509	-0.261519	-0.367214	-0.441401	-0.438332	-0.315301	-0.103113	0.07792	0.106912	-0.016775	-0.153932	-0.149835	0.013106	0.197086
		MLT-20	0.063392	0.09985	-0.004775	-0.140355	-0.147547	-0.037578	-0.038397	-0.359394	-0.890559	-1.18233	-0.806484	0.204446	1.27934	1.72436	1.28754	0.358873	-0.37893	-0.520576	-0.208713	0.102902	0.109916	-0.116511	-0.305326	-0.310475	-0.226701	-0.218729	-0.307428	-0.363428	-0.283326	-0.114101	0.016191	0.05201	0.049353	0.069119	0.085471	0.036729	-0.057716	-0.088154	0.015772	0.179838
		MLT-21	0.053881	0.023437	-0.106778	-0.242622	-0.245836	-0.100426	0.021876	-0.089175	-0.438088	-0.744954	-0.659581	-0.096574	0.63544	1.06314	0.941286	0.444234	-0.018102	-0.170307	-0.070373	0.026926	-0.036214	-0.18254	-0.232324	-0.125183	0.021935	0.063189	-0.013968	-0.099206	-0.108275	-0.075892	-0.084352	-0.133637	-0.129945	-0.011774	0.150822	0.221416	0.15663	0.062449	0.070066	0.177631
		MLT-22	0.088736	-0.023183	-0.111573	-0.081153	0.05048	0.14251	0.05044	-0.223076	-0.49254	-0.52283	-0.228466	0.237098	0.590135	0.635893	0.410375	0.126872	-0.014346	0.021803	0.116652	0.137725	0.059782	-0.041025	-0.088866	-0.084363	-0.079564	-0.097519	-0.100969	-0.048301	0.035715	0.070278	0.010686	-0.082163	-0.087018	0.051783	0.252358	0.365464	0.321817	0.200051	0.1386	0.185525
		MLT-23	-0.019838	0.027943	0.1109	0.132908	0.025047	-0.170237	-0.304539	-0.232988	0.05511	0.40001	0.575239	0.458373	0.131509	-0.175485	-0.258388	-0.090683	0.166993	0.302932	0.219717	-0.006247	-0.210498	-0.286369	-0.260798	-0.241276	-0.29486	-0.378653	-0.386796	-0.264837	-0.076801	0.044418	0.019364	-0.099781	-0.172806	-0.098909	0.091594	0.268069	0.322168	0.262951	0.193578	0.197385
		vec_x	vec_y	lat_center	lon_center	magnitude
	Velocity	-0.330652	-26.9885	51	2.5	26.99049456853421
		4.38324228224155	-15.1445	51	17.5	15.766108491413384
		-0.724918	-1.08466	51	22.5	1.3046075546248765
		14.631133378671915	-26.0313	51	27.5	29.861358516521406
		17.328162303942683	-28.213	51	32.5	33.10948364208093
		12.336378749854	36.4411521151282	51	337.5	38.472637135212885
		-3.3316	-16.268	51	352.5	16.60562059453957
		-1.39844	-6.39418	51	357.5	6.545320483413482
		5.142418457879544	8.645880671461406	53	2.5	10.059608351277408
		1.7659588370182817	28.923020885722593	53	12.5	28.97688298920345
		-6.21337	35.28447179722389	53	17.5	35.82736238533917
		-20.4214	63.48956133423062	53	22.5	66.69300888588758
		-128.697	116.65764673253757	53	47.5	173.70101881296327
		-114.636	90.5113521838552	53	52.5	146.06032689475504
		-141.676	98.4815938290827	53	57.5	172.54196272773797
		-139.621	39.64578321475854	53	72.5	145.14080866886147
		-168.619	34.95822500813623	53	77.5	172.2041709215052
		-280.913	26.88467147553041	53	82.5	282.196526572584
		-247.357	16.248051461118845	53	87.5	247.8902556884439
		-23.3233	-67.0894	53	337.5	71.02795875676821
		-44.584	-146.993	53	342.5	153.60579283183006
		-7.85873	-88.0395	53	352.5	88.38957300012011
		1.9121131490810754	-37.5388	53	357.5	37.58745191506888
		33.33986358166281	-5.19211	55	2.5	33.74173175872405
		31.359643099827213	53.7293114198132	55	7.5	62.21146293888137
		7.053832333870368	95.85531968750203	55	12.5	96.11450911796601
		-12.0756	133.1475033686238	55	17.5	133.6939730330472
		-44.2794	177.30786972785154	55	22.5	182.7532288475656
		-87.2917	233.4893512100388	55	27.5	249.27317665671
		-219.401	252.86313603915244	55	42.5	334.7784745017421
		-251.869	250.26441226206634	55	47.5	355.0640349422584
		-288.813	234.90266994171554	55	52.5	372.2793660103617
		-324.805	215.3554871740274	55	57.5	389.71343206524364
		-349.497	179.53651383714796	55	62.5	392.91439226291715
		-362.909	149.3716055326525	55	67.5	392.44713668122847
		-351.18	100.22158845799687	55	72.5	365.20053972883454
		-343.656	64.60631551232915	55	77.5	349.6757692939166
		-363.965	33.15299262950726	55	82.5	365.47140932423946
		-353.352	-0.588938	55	87.5	353.3528442520934
		-301.909	-31.0971	55	92.5	303.5065590916139
		-94.5983	-287.795	55	337.5	302.9435496821289
		-53.3848	-210.503	55	342.5	217.16670008200617
		-11.8654	-210.119	55	347.5	210.45384489055334
		12.382188831111492	-121.889	55	352.5	122.51666091702253
		25.848358912264047	-74.3764	55	357.5	78.73999321177037
		68.60648894000457	46.22298826013648	57	2.5	82.72493559001231
		57.310924620055886	102.13833649781544	57	7.5	117.11866573414635
		35.53174818548807	165.60513828596302	57	12.5	169.3740445163599
		0.3566594902094137	213.4111053711156	57	17.5	213.41140340130227
		-35.7813	253.12265481245518	57	22.5	255.63916102516563
		-83.6765	301.77289726720943	57	27.5	313.15912440082866
		-289.068	364.3865795216765	57	42.5	465.1214175691862
		-334.868	355.8958206112887	57	47.5	488.67011195589674
		-393.432	334.4658415852659	57	52.5	516.3879078176053
		-440.418	294.45239876575044	57	57.5	529.7834617028435
		-474.961	237.55862374238058	57	62.5	531.0572884710556
		-489.728	195.06337123189795	57	67.5	527.1467493996917
		-477.352	120.92273880588726	57	72.5	492.430228149732
		-460.669	68.4187374446629	57	77.5	465.7224227213675
		-434.229	17.651505162351945	57	82.5	434.587569926052
		-393.342	-27.7492	57	87.5	394.3191845774409
		-387.018	-62.9421	57	92.5	392.10279293302585
		-393.673	-102.852	57	97.5	406.887035635092
		-72.0533	-350.996	57	337.5	358.3158043979334
		11.982987948490694	-268.304	57	342.5	268.5712324612047
		39.93244398955346	-193.089	57	347.5	197.17474843015893
		63.98505980881397	-116.867	57	352.5	133.23666931068394
		76.84136237418276	-26.7004	57	357.5	81.34806945003342
		113.38969475141228	148.4498574995679	59	2.5	186.8009182725301
		85.12509906074034	182.64200896558427	59	7.5	201.50530000246997
		57.0566955058766	216.1231357295637	59	12.5	223.52779759938076
		20.758474550986538	251.07252612047208	59	17.5	251.92921156189706
		-8.82707	266.6687134389692	59	22.5	266.8147669248869
		-37.4853	288.5754700827221	59	27.5	290.9999151374123
		-110.183	338.9350134383486	59	32.5	356.3946468820644
		-108.751	283.8591564326428	59	37.5	303.978334961444
		-228.614	346.87348567501124	59	42.5	415.4340300081407
		-279.842	339.8142865997665	59	47.5	440.21028480263885
		-338.322	316.41842278870223	59	52.5	463.2300824563932
		-394.464	273.97211150081085	59	57.5	480.27320793364566
		-429.445	212.47710446788622	59	62.5	479.1345750565316
		-440.937	164.53533959576572	59	67.5	470.63515246741645
		-439.283	87.76310100759147	59	72.5	447.9639241703817
		-426.355	34.74409010685887	59	77.5	427.7685768840877
		-405.959	-12.7293	59	82.5	406.15882864042675
		-403.513	-49.1612	59	87.5	406.4963418815931
		-386.179	-94.9844	59	92.5	397.6882116997977
		-334.859	-156.882	59	97.5	369.78694666664154
		-248.746	-210.447	59	102.5	325.82592886021257
		-219.196	-218.853	59	107.5	309.74759003728803
		43.79438930754183	-250.544	59	337.5	254.3427783537813
		106.55935548407776	-145.995	59	342.5	180.74726434302252
		135.11697708799593	-68.8378	59	347.5	151.6417980001497
		151.72028913433718	29.49808332563204	59	352.5	154.56125987741171
		133.7151576949462	91.70042947468909	59	357.5	162.13794177559663
		125.06679144671284	246.30103745423978	61	2.5	276.2352319560457
		88.67468874662693	253.67162018848077	61	7.5	268.7238197729409
		54.78442334607139	277.002542086761	61	12.5	282.3680955134439
		28.49085401160084	266.47071875627563	61	17.5	267.9895011316609
		-63.854	445.28637652382434	61	22.5	449.84140736422313
		-35.8149	304.32974661715116	61	27.5	306.42993044692116
		16.538196411191418	171.45636467798877	61	37.5	172.25213185655096
		-96.07	266.7944299939113	61	42.5	283.56428470159796
		-152.6	258.76455429718567	61	47.5	300.40931354461344
		-205.293	236.031265925919	61	52.5	312.8195096330351
		-259.57	205.4422935108037	61	57.5	331.033262381661
		-299.833	150.7542307743147	61	62.5	335.59861929654636
		-322.509	98.32233182628362	61	67.5	337.16365115692906
		-330.893	37.8064530901339	61	72.5	333.0458159440816
		-330.243	-3.2184	61	77.5	330.25915595118084
		-345.361	-28.9674	61	82.5	346.57332299387195
		-340.986	-69.4964	61	87.5	347.9956344835731
		-349.452	-111.669	61	92.5	366.86069379541675
		-385.285	-160.529	61	97.5	417.389596732005
		-336.256	-247.817	61	102.5	417.70935151961424
		-507.149	-293.208	61	107.5	585.8081242186144
		-338.293	-287.202	61	112.5	443.7648235196513
		13.351052350730182	87.15042115163811	61	217.5	88.16715094512145
		-4.80838	100.16644140625728	61	222.5	100.28178534167414
		4.421876337599605	107.45701720535187	61	227.5	107.54795924152309
		182.82103395405636	-107.652	61	332.5	212.1615800519795
		212.44676903453475	-3.88112	61	337.5	212.48221754605618
		244.23953117776838	104.17278851627155	61	342.5	265.52762277622253
		239.9052519502144	163.39800208773804	61	347.5	290.26442599733144
		210.59940238749982	192.51907192062652	61	352.5	285.3343676095668
		177.8555404999283	243.2432212751707	61	357.5	301.33014781605124
		135.74559068727726	277.316664075813	63	2.5	308.7578299657761
		86.85835477101155	275.92780307213684	63	7.5	289.2758653979672
		33.11162339224642	276.33883543546415	63	12.5	278.31552521104265
		10.252428553552612	259.388788964687	63	17.5	259.591325224501
		-26.2367	351.9862858025264	63	22.5	352.96275920465735
		-151.86	545.2160008900782	63	27.5	565.9699526062606
		-40.0383	202.0118291784685	63	42.5	205.9413608877224
		-78.0019	224.00401936089392	63	47.5	237.19634235316866
		-146.474	216.03189169193922	63	52.5	261.0066345307073
		-218.386	195.12622333211505	63	57.5	292.8595815290445
		-264.906	155.68573751085486	63	62.5	307.2672280338933
		-311.016	108.83102819052813	63	67.5	329.5074774651779
		-342.603	49.209395902458574	63	72.5	346.1194363515186
		-361.473	3.546848270178627	63	77.5	361.49012273864355
		-405.928	-8.35767	63	82.5	406.01429184133326
		-434.433	-49.0256	63	87.5	437.19080485682633
		-464.006	-92.0267	63	92.5	473.0440713668133
		-490.913	-163.731	63	97.5	517.4970878940909
		-464.551	-265.699	63	102.5	535.1665237239786
		-485.024	-302.645	63	107.5	571.7013304769883
		-453.426	-340.558	63	112.5	567.0752240635023
		-515.221	-443.665	63	117.5	679.9197036852165
		-37.4968	179.98527762343588	63	217.5	183.84969506542552
		-58.5576	228.79006910262493	63	222.5	236.16495794875152
		-89.3951	328.11440858314154	63	227.5	340.0743267530733
		337.104704251879	250.5371106539338	63	337.5	420.0100301701952
		306.73663403118627	271.8534011359167	63	342.5	409.86782548273726
		269.29486264349026	266.7550882806835	63	347.5	379.048809745937
		226.1241742253788	263.4789079483028	63	352.5	347.2078298407737
		191.30676953727036	282.43839903076935	63	357.5	341.13007682971954
		164.74534927942938	257.39586181509134	65	2.5	305.6037627201844
		65.46700127497192	104.0589389325942	65	7.5	122.9397861870377
		21.09454384508947	279.27053897843183	65	12.5	280.06608813159835
		-36.7217	249.20455651441742	65	17.5	251.89560534451653
		-105.7	562.3133807937622	65	22.5	572.16148471915
		-258.779	361.0922606228263	65	37.5	444.24560838568243
		-276.325	355.1076142980192	65	42.5	449.952166409342
		-184.027	306.5585321751119	65	47.5	357.5526907074357
		-208.697	284.0468690058389	65	52.5	352.47274760711076
		-293.058	275.24131644359034	65	57.5	402.04608234490604
		-348.602	233.9214774861019	65	62.5	419.8123124089888
		-405.492	164.55491311655436	65	67.5	437.60922050281164
		-476.294	141.44560687544555	65	72.5	496.85298602562574
		-541.151	84.28067019228536	65	77.5	547.6745378463371
		-579.356	41.62127857957347	65	82.5	580.8490352722941
		-613.86	1.490414811824448	65	87.5	613.861679631388
		-622.18	-61.3034	65	92.5	625.1930939519651
		-627.425	-157.221	65	97.5	646.8233540826006
		-619.288	-211.556	65	102.5	654.4261820085474
		-629.663	-314.022	65	107.5	703.6233528221429
		-555.678	-411.333	65	112.5	691.3562307740759
		-581.318	-498.307	65	117.5	765.6634147577502
		-91.1945	359.23782717653114	65	217.5	370.6322308880007
		-144.648	448.2910804063554	65	222.5	471.0497958634253
		-171.958	507.92288339186763	65	227.5	536.2418126088285
		-158.819	533.6888193353342	65	232.5	556.818881997591
		380.2821129997205	273.78200871995136	65	332.5	468.5841159986793
		325.60476672754874	321.4981408631136	65	337.5	457.5800680691193
		253.03283529791148	259.23958247207645	65	342.5	362.257887228417
		230.20166884742267	215.4165841636857	65	347.5	315.27307698706016
		218.5814146488323	215.81730349362888	65	352.5	307.1724976574984
		193.50102662975178	243.4728585632878	65	357.5	311.00109350892427
		224.4730501417813	279.0004626063831	67	2.5	358.0913408259552
		-28.8079	300.3670880516607	67	37.5	301.7453957756893
		-200.989	347.2248712399831	67	42.5	401.2001003108151
		-250.434	372.4798745500217	67	47.5	448.8410117201728
		-293.124	395.1548980431572	67	52.5	492.0053185951761
		-321.089	370.4094844966088	67	57.5	490.2056649710625
		-398.75	321.87476057662997	67	62.5	512.4498762932167
		-446.794	221.73889829458966	67	67.5	498.79124848647734
		-546.67	195.7389453712685	67	72.5	580.6565261199584
		-579.457	117.25871148056254	67	77.5	591.2022701410624
		-640.887	69.24657952754049	67	82.5	644.6166282547455
		-663.056	24.479007158079266	67	87.5	663.5078212251458
		-658.441	-46.8034	67	92.5	660.1028101269217
		-646.866	-136.915	67	97.5	661.197321101796
		-607.514	-217.295	67	102.5	645.2057197487132
		-598.735	-306.974	67	107.5	672.841654162776
		-621.207	-351.875	67	112.5	713.9424621830366
		-691.415	-453.29	67	117.5	826.7566980310668
		-729.897	-573.955	67	122.5	928.5332028006717
		-644.164	-720.66	67	127.5	966.591204732182
		-170.626	419.97264021718365	67	212.5	453.3103049858386
		-205.679	688.9905226417437	67	217.5	719.0354373129962
		-289.066	780.328064368575	67	222.5	832.1484874544275
		-254.455	641.0574681946736	67	227.5	689.71149761206
		-360.236	706.0616102032596	67	232.5	792.6494703737887
		308.53876518091505	244.43675740306335	67	332.5	393.63116999176765
		182.3127889014373	161.59569350618455	67	337.5	243.6208553403521
		161.7506210252003	163.38898918456022	67	342.5	229.91134201859268
		168.1797177281551	119.9527213163617	67	347.5	206.57461801083565
		200.87729657195896	95.31642633240152	67	352.5	222.34412384148783
		252.35789076393303	111.69236649032051	67	357.5	275.9704508874623
		25.857141720243987	352.05422628884673	69	42.5	353.0025071097644
		-128.584	357.04576657802835	69	47.5	379.4936718384924
		-113.256	374.48121556555844	69	52.5	391.2328780702744
		-132.05	350.97186237055394	69	57.5	374.99133705654765
		-244.432	338.44809311962547	69	62.5	417.4855595838221
		-319.607	249.17990913570955	69	67.5	405.2647008877497
		-377.239	173.10729010372543	69	72.5	415.0610702196542
		-388.495	102.66526049865772	69	77.5	401.831180693424
		-416.916	66.77970328665823	69	82.5	422.2302781424954
		-422.157	18.702346316910717	69	87.5	422.5708634552187
		-417.244	-37.4409	69	92.5	418.92023355457655
		-391.313	-107.242	69	97.5	405.74207538262493
		-418.463	-164.91	69	102.5	449.78535779058933
		-378.07	-196.123	69	107.5	425.91171394686086
		-391.405	-235.035	69	112.5	456.5520775428455
		-438.998	-305.206	69	117.5	534.6683284369852
		-502.652	-441.632	69	122.5	669.1016667007701
		263.7757278431408	1131.1041594162546	69	207.5	1161.45350920643
		-4.54853	1069.5891757146667	69	212.5	1069.598847196378
		-203.078	995.078728220987	69	217.5	1015.5896720383904
		-342.918	969.7822846974556	69	222.5	1028.6253609943133
		-462.335	871.4426874521807	69	227.5	986.4915720847907
		-555.996	800.640949331453	69	232.5	974.7600308173415
		-533.679	562.8555173018935	69	237.5	775.6414021272268
		94.78488027924334	-38.1081	69	332.5	102.15869885636816
		83.80371833348359	-18.4216	69	337.5	85.80454235098142
		85.41457041845791	-1.58934	69	342.5	85.4293558571226
		139.83554550617785	4.139456596701903	69	347.5	139.8968008495059
		195.76782103458305	-39.4449	69	352.5	199.70212810090712
		8.31264714505164	477.6442429583272	71	52.5	477.71657175964873
		36.091981158411016	287.4777541324406	71	57.5	289.7345167993815
		-34.4552	267.6118466735372	71	62.5	269.8207904917329
		-26.5561	137.029584690725	71	67.5	139.5791257943974
		-73.9452	74.82086862964566	71	72.5	105.19530080583696
		-118.983	48.891088301097454	71	77.5	128.63624559820875
		-88.8436	0.900771089109524	71	82.5	88.84819489489297
		-56.2872	-5.90342	71	87.5	56.59590983424243
		-46.9256	-21.1754	71	92.5	51.48209956895115
		-28.1801	-17.1625	71	97.5	32.99503364852386
		39.18842243104251	-75.2097	71	102.5	84.80702499936011
		-19.1638	-67.8252	71	107.5	70.48059571904587
		-39.9556	-64.8437	71	112.5	76.16533132343974
		-64.7417	-57.6209	71	117.5	86.66978127613461
		135.54621058213058	-131.066	71	122.5	188.55009467904904
		201.24916832683903	-170.695	71	127.5	263.88997616350093
		-0.0315848	-481.988	71	132.5	481.98816074585585
		323.32501584165055	1194.9364496335108	71	202.5	1237.906371472311
		303.3785953339557	1244.651986230668	71	207.5	1281.0921664481252
		193.56504290922095	1304.9315760957572	71	212.5	1319.2095527732529
		-106.877	1129.7682475445165	71	217.5	1134.812325269469
		-339.895	1007.929451097422	71	222.5	1063.6965152618989
		-441.295	752.7642092247204	71	227.5	872.5794893908954
		-472.841	565.1684759859454	71	232.5	736.8812761177475
		-513.479	424.0470712160451	71	237.5	665.9400479818894
		-348.781	79.83034585917929	71	242.5	357.8006861296803
		70.15911036112833	-178.961	71	332.5	192.22189749922222
		53.842102878953604	-111.074	71	337.5	123.4357931919289
		97.66559971711715	-56.1266	71	342.5	112.64444021751402
		132.71983030126447	9.874718390658959	71	347.5	133.0866763372324
		346.3063156863021	-136.965	73	32.5	372.40759610105005
		376.89357775500076	77.56136249170724	73	37.5	384.7915460408854
		278.7230327908332	322.08040519859424	73	42.5	425.9369864440168
		70.02137254340892	445.3197647432284	73	57.5	450.7911772471009
		40.10513581994789	385.0528011266603	73	62.5	387.1357405027646
		374.44827875951313	46.34436974933367	73	67.5	377.3053326861748
		228.1243268813982	-1.57327	73	72.5	228.12975185932441
		204.52967232996176	-37.8653	73	77.5	208.00520676315
		222.48733824930497	-50.9658	73	82.5	228.25014502632823
		256.66673607456624	-39.0004	73	87.5	259.61288033631473
		278.6885420907522	-31.9526	73	92.5	280.5143016831609
		234.64454658804198	-34.0853	73	97.5	237.10729802986646
		187.80149065862904	47.49875760989677	73	102.5	193.71507909320547
		490.3794142434117	0.8509782038727316	73	107.5	490.38015261388284
		469.64297577998104	75.54528917721659	73	112.5	475.68016083955524
		390.86796261924195	150.9317732587086	73	117.5	418.9966161929418
		336.4564266678195	102.56879846333699	73	122.5	351.7432095496521
		286.05058638695846	-52.4751	73	127.5	290.82395981051786
		244.5694377755181	1073.398362587136	73	197.5	1100.9079228975409
		378.9858232227099	1120.358238969333	73	202.5	1182.7226377432114
		391.881666742593	1194.0799087828998	73	207.5	1256.741051007697
		376.10622847594544	979.7393738313904	73	212.5	1049.4499205459615
		93.45597241702706	750.2191192649329	73	217.5	756.0176887421774
		-106.409	637.5743194794667	73	222.5	646.39290917363
		-190.796	548.265148910096	73	227.5	580.514967257506
		-244.916	211.27388267818975	73	232.5	323.450644379637
		-374.525	319.50726613215363	73	237.5	492.2948163006956
		100.94055568867459	-214.047	73	332.5	236.65430147525828
		80.36947403717512	-113.893	73	337.5	139.39484471108707
		120.43142542977871	-68.5319	73	342.5	138.5653480789851
		440.6357087274361	-36.1292	75	32.5	442.114402634094
		456.25852091696476	163.44703537068548	75	37.5	484.65118516393056
		489.0635563301817	180.42057194353814	75	42.5	521.2818286788427
		405.51011443315133	262.4430588239136	75	47.5	483.027
		272.22283338260974	-28.4318	75	52.5	273.70356383461143
		451.2925262146501	127.32521546350864	75	67.5	468.9100710264491
		389.652339337391	26.136388227335765	75	72.5	390.5279200526786
		262.12228150493934	-43.8472	75	87.5	265.76431107279035
		241.3310313667054	-65.4123	75	92.5	250.03885949879316
		264.1410947316933	-73.0726	75	97.5	274.06227219326513
		99.46118986762028	-106.976	75	102.5	146.06998173471888
		336.0905978250021	242.0800512136654	75	117.5	414.19758707889423
		188.33076161488808	764.5104334633597	75	192.5	787.3656575218264
		540.3603089638839	728.1296831758539	75	207.5	906.7315473861673
		515.2752620031928	639.332190737458	75	212.5	821.1298592461586
		447.59967136713016	532.7363572428335	75	217.5	695.8113912090882
		303.8469298664139	404.65038183466663	75	222.5	506.02854495392546
		192.49968663539175	284.12148991218794	75	227.5	343.1925849791128
		407.42512955013865	12.64985781714742	77	27.5	407.62146053874704
		506.47361499636554	122.8011470855711	77	32.5	521.1483900128818
		505.25685624452797	171.92868466966635	77	37.5	533.7077509221176
		512.5873827319832	194.18430199100223	77	42.5	548.1362677982158
		562.7761472230131	99.22898672062855	77	47.5	571.4572457225311
		191.78351051665314	-51.8705	77	87.5	198.67427390318525
		148.86935666062692	-85.7467	77	92.5	171.7980821213401
		148.21930201023815	-103.085	77	97.5	180.5422980476815
		98.0476035574105	-96.7061	77	102.5	137.71495541698462
		644.9795413585858	92.20878058866707	79	37.5	651.5374647622197
		609.708608844196	194.88953069192632	79	42.5	640.09883367496
		630.698201073695	300.56808585171865	79	47.5	698.6568507287116
		144.2326557733322	-277.77	79	117.5	312.98476843608216
		136.0189682259707	-196.316	79	122.5	238.8330623948007
		140.9199176778284	-178.005	79	127.5	227.03334784285047
		149.84055274292578	-165.606	79	132.5	223.3325717114841
		186.06483683743272	-85.9915	79	137.5	204.97479469875265
		161.53251447532614	-180.216	81	112.5	242.013214380554
		162.51099350831078	-165.816	81	117.5	232.17369443906446
		146.5762597997455	-188.037	81	122.5	238.41705359466047
		144.15286425193665	-191.265	81	127.5	239.50416459635457
		168.7079893488555	-164.267	81	132.5	235.46954861693882
		122.98495084293948	-316.906	81	137.5	339.93339119431994
	∆Bn	MLT	MLAT	dBn_Median	dBn_Absolute
		14.6339	65.7385	299.664	299.664
		17.0585	65.9518	190.36	190.36
		14.5352	66.8554	362.042	362.042
		16.6821	52.904	-19.4803	19.4803
		10.3998	73.99	288.163	288.163
		15.1652	75.6157	-97.4461	97.4461
		13.8243	52.2675	-4.4842	4.4842
		15.0346	71.8895	60.1273	60.1273
		5.85009	73.5991	182.929	182.929
		15.4674	54.5436	23.7392	23.7392
		0.754206	70.6416	-128.341	128.341
		7.21544	52.6471	-52.9891	52.9891
		4.89845	58.145	-94.4711	94.4711
		4.43793	60.6391	-284.641	284.641
		6.1413	55.7154	-44.0328	44.0328
		4.44051	54.5971	-95.0227	95.0227
		6.00764	57.7573	-86.5286	86.5286
		5.29934	58.4948	-76.6356	76.6356
		3.90067	57.7661	-175.624	175.624
		4.66617	77.0507	180.294	180.294
		22.1277	65.674	-40.0565	40.0565
		1.59922	65.453	-60.9399	60.9399
		23.7923	65.3712	-216.32	216.32
		2.16419	66.2442	-73.5143	73.5143
		1.23609	70.87	-10.3248	10.3248
		18.304	69.341	171.243	171.243
		13.4793	77.3367	-21.0294	21.0294
		13.8661	59.6385	68.409	68.409
		14.2001	63.7538	186.681	186.681
		2.00259	66.5941	-62.3246	62.3246
		13.004	52.7376	-20.6644	20.6644
		6.14788	68.4968	-157.13	157.13
		10.4568	67.412	-107.396	107.396
		4.51915	64.2792	-408.036	408.036
		1.67039	67.652	41.3565	41.3565
		10.4795	75.2484	263.663	263.663
		10.3774	69.9825	0.967031	0.967031
		5.74156	77.542	60.8454	60.8454
		6.11509	66.1602	-287.968	287.968
		14.2082	50.9332	-18.6257	18.6257
		15.4929	73.5299	-98.5678	98.5678
		15.1014	74.5233	-117.605	117.605
		7.49428	78.4338	89.6379	89.6379
		8.89245	72.2098	240.784	240.784
		6.13471	63.6973	-215.655	215.655
		15.0945	65.5972	313.911	313.911
		14.45	63.8168	193.082	193.082
		13.5665	56.6997	19.7682	19.7682
		1.54179	71.5032	2.21746	2.21746
		15.1348	66.8156	362.545	362.545
		14.7707	66.3703	337.967	337.967
		14.6951	65.1406	267.2	267.2
		14.2858	50.792	-18.6094	18.6094
		15.5528	57.4773	51.5067	51.5067
		10.6485	80.686	-47.0164	47.0164
		16.0464	52.3714	-17.626	17.626
		13.2508	58.2046	31.8336	31.8336
		4.51577	56.8769	-80.7864	80.7864
		15.4935	64.7745	326.061	326.061
		12.3017	65.009	96.9871	96.9871
		14.4757	61.8654	164.254	164.254
		15.2557	75.6444	-139.937	139.937
		6.00653	56.5874	-71.6441	71.6441
		14.9447	66.6458	348.127	348.127
		4.38017	61.8485	-336.611	336.611
		15.0979	59.5682	89.5074	89.5074
		22.5655	54.2991	-62.4734	62.4734
		14.7385	50.7569	-25.6836	25.6836
		15.326	51.8456	-13.6882	13.6882
		15.1843	76.5658	-137.206	137.206
		9.37421	63.9036	-151.349	151.349
		10.7331	65.75	-66.4934	66.4934
		4.19941	54.6465	-64.2814	64.2814
		15.1393	68.1945	371.111	371.111
		14.6771	57.3175	45.2227	45.2227
		14.6771	57.3175	46.3035	46.3035
		18.2905	51.2648	-54.3525	54.3525
		8.02193	54.9793	-74.6392	74.6392
		14.9388	61.4707	150.299	150.299
		23.2721	65.9152	-120.662	120.662
		14.8516	64.0253	227.446	227.446
		1.61259	65.787	-120.728	120.728
		5.18159	66.9978	-298.565	298.565
		4.38955	59.2502	-210.349	210.349
		5.48463	82.933	83.3477	83.3477
		13.6402	51.8574	-12.7373	12.7373
		6.95343	75.9875	95.3992	95.3992
		14.072	62.6092	145.228	145.228
		9.36687	50.5301	-92.0083	92.0083
		1.20531	53.2608	-37.6202	37.6202
		2.66507	59.8748	-451.348	451.348
		10.3354	71.4284	175.768	175.768
		4.36892	67.4847	-66.2296	66.2296
		15.0088	64.4135	256.84	256.84
		13.6037	58.8195	49.5308	49.5308
		14.923	67.8	375.563	375.563
		9.96321	52.5994	-77.805	77.805
		10.045	83.0049	-52.5855	52.5855
		4.49373	57.602	-118.008	118.008
		7.14808	56.7002	-68.5393	68.5393
		4.11745	51.0628	-25.1841	25.1841
		9.43078	60.4782	-100.302	100.302
		8.8039	66.7018	-167.745	167.745
		7.7255	66.3131	-174.851	174.851
		7.3874	59.5079	-99.2946	99.2946
		4.38103	61.9528	-337.946	337.946
		2.54051	63.9334	-266.235	266.235
		1.56056	62.2658	-324.72	324.72
		5.08667	63.7995	-318.111	318.111
		4.37609	57.8644	-222.418	222.418
		7.85129	68.139	-172.745	172.745
		7.94412	69.5957	-62.6665	62.6665
		8.13603	71.5079	167.111	167.111
		8.33241	57.8295	-85.0923	85.0923
		7.82539	57.8593	-76.4109	76.4109
		7.87107	63.5393	-146.46	146.46
		7.8591	70.3947	83.4612	83.4612
		6.34383	55.6039	-81.1496	81.1496
		14.7277	54.8774	10.077	10.077
		9.80301	84.7157	-57.6633	57.6633
		21.0965	66.7074	-0.82377	0.82377
		14.7053	67.0687	362.526	362.526
		10.6925	76.382	219.229	219.229
		14.2502	56.8834	27.0817	27.0817
		18.2329	74.5525	-176.42	176.42
		13.6369	50.1473	-24.8346	24.8346
		21.3605	54.8831	-46.113	46.113
		4.06349	69.4242	-27.8813	27.8813
Figure 2a
		MLAT	50	51	52	53	54	55	56	57	58	59	60	61	62	63	64	65	66	67	68	69	70	71	72	73	74	75	76	77	78	79	80	81	82	83	84	85	86	87	88	89
	FAC	MLT-0	-0.212711	-0.389546	-0.17296	0.382723	0.937895	1.12967	0.845237	0.277971	-0.255889	-0.556363	-0.629247	-0.582552	-0.466619	-0.227508	0.187482	0.69249	1.05045	1.02451	0.574397	-0.075175	-0.567073	-0.651825	-0.351713	0.074135	0.329401	0.28729	0.05284	-0.148854	-0.155284	0.023534	0.238429	0.331538	0.252154	0.074898	-0.07615	-0.12434	-0.083302	-0.025258	-0.013276	-0.054115
		MLT-1	-0.10599	-0.080245	0.044268	0.261256	0.521616	0.727231	0.773072	0.61949	0.32886	0.022919	-0.206123	-0.347298	-0.436267	-0.474358	-0.394678	-0.126862	0.290459	0.664327	0.740296	0.383336	-0.294728	-0.976928	-1.33782	-1.25364	-0.86848	-0.470494	-0.279927	-0.313133	-0.416247	-0.421249	-0.285305	-0.103386	-0.001553	-0.018374	-0.08066	-0.085674	-0.004467	0.092469	0.108083	0.01758
		MLT-2	-0.100037	-0.078838	0.069422	0.282839	0.504259	0.710474	0.881132	0.970013	0.928311	0.753214	0.49628	0.21312	-0.088731	-0.435671	-0.812388	-1.10908	-1.17031	-0.927157	-0.498026	-0.148975	-0.119657	-0.445426	-0.923449	-1.25735	-1.26699	-0.99748	-0.65027	-0.409629	-0.316912	-0.287058	-0.226811	-0.129013	-0.056842	-0.050476	-0.06651	-0.020867	0.108926	0.236791	0.240139	0.088952
		MLT-3	-0.03609	-0.027654	0.123526	0.322512	0.467635	0.55326	0.654363	0.82278	1.0134	1.11025	1.00997	0.673707	0.117626	-0.608587	-1.40419	-2.08541	-2.41724	-2.24002	-1.61075	-0.823072	-0.248958	-0.100746	-0.300105	-0.564203	-0.637551	-0.474022	-0.224077	-0.061655	-0.025222	-0.017321	0.058869	0.18225	0.241892	0.175204	0.058183	0.037647	0.168341	0.332489	0.344852	0.149123
		MLT-4	0.037317	-0.01319	0.061036	0.232947	0.38342	0.438167	0.448432	0.517862	0.659016	0.746414	0.623186	0.244401	-0.297372	-0.879052	-1.44822	-1.99339	-2.42604	-2.54408	-2.17304	-1.37262	-0.482044	0.092214	0.183038	-0.020673	-0.166732	-0.062097	0.18388	0.321953	0.24622	0.097124	0.086296	0.249411	0.407548	0.379103	0.197338	0.078113	0.167405	0.358709	0.401524	0.18951
		MLT-5	0.093056	0.141708	0.168825	0.187707	0.226045	0.281436	0.324685	0.341815	0.346355	0.332368	0.227954	-0.071839	-0.60118	-1.25091	-1.81153	-2.09926	-2.04996	-1.71256	-1.18751	-0.596111	-0.088234	0.186078	0.175809	0.008239	-0.079829	0.054183	0.312351	0.445587	0.316225	0.05846	-0.05567	0.086676	0.312975	0.365547	0.204	0.050909	0.116451	0.329182	0.4086	0.205658
		MLT-6	-0.007402	0.113351	0.281988	0.328209	0.225309	0.116451	0.146062	0.294447	0.394948	0.29817	-0.003157	-0.403484	-0.798942	-1.14363	-1.40501	-1.50779	-1.3598	-0.942407	-0.366878	0.166221	0.472737	0.479883	0.261131	-0.000388	-0.113364	-0.00647	0.20722	0.314758	0.199467	-0.032111	-0.147374	-0.034993	0.166125	0.222734	0.08532	-0.045413	0.035695	0.268096	0.375523	0.197322
		MLT-7	0.010773	0.09604	0.190858	0.191353	0.106981	0.04956	0.110351	0.260125	0.365963	0.294872	0.010168	-0.398994	-0.756168	-0.88443	-0.713839	-0.349963	-0.027518	0.056907	-0.088884	-0.252216	-0.209939	0.056981	0.347025	0.44207	0.316793	0.132945	0.042716	0.039174	0.01869	-0.049448	-0.07931	-0.006093	0.091986	0.074563	-0.064969	-0.154632	-0.041699	0.197759	0.314606	0.167535
		MLT-8	0.111536	0.065402	-0.033546	-0.058627	0.024545	0.12011	0.141418	0.1275	0.163798	0.211964	0.110038	-0.19872	-0.483413	-0.386245	0.162083	0.728011	0.690669	-0.141823	-1.23676	-1.72919	-1.18015	0.024121	1.02165	1.22355	0.742221	0.147462	-0.116288	-0.048151	0.085197	0.109617	0.068373	0.056164	0.051897	-0.028123	-0.165547	-0.218011	-0.088061	0.132627	0.237264	0.121498
		MLT-9	-0.050136	-0.054799	0.029975	0.082523	0.012572	-0.095825	-0.059875	0.164108	0.36596	0.27588	-0.102953	-0.408712	-0.254089	0.311876	0.717277	0.340716	-0.848606	-2.11848	-2.50964	-1.64003	-0.045437	1.26195	1.60859	1.11328	0.427388	0.093876	0.155387	0.302339	0.288496	0.146306	0.045312	0.04441	0.04397	-0.048859	-0.18132	-0.214482	-0.093339	0.081517	0.154544	0.065663
		MLT-10	0.025797	-0.021537	-0.044063	-0.026562	0.039101	0.121379	0.135175	0.000641	-0.252799	-0.451364	-0.396656	-0.074003	0.248751	0.180026	-0.459083	-1.40425	-2.06646	-1.95338	-1.05889	0.119061	0.958894	1.16915	0.931536	0.645019	0.546355	0.563107	0.490806	0.261442	0.014985	-0.071088	0.020283	0.137317	0.129501	-0.002832	-0.130793	-0.142487	-0.046521	0.056914	0.078653	0.00688
		MLT-11	0.041256	-0.085103	-0.108971	-0.027355	0.04917	-0.00139	-0.179249	-0.334164	-0.290933	-0.030376	0.243771	0.237409	-0.191915	-0.884585	-1.46037	-1.58182	-1.19218	-0.536583	0.043519	0.36312	0.483344	0.582012	0.746134	0.886355	0.844179	0.573655	0.212797	-0.024631	-0.02916	0.123844	0.259344	0.260176	0.148491	0.03327	-0.00328	0.032393	0.075483	0.072918	0.021015	-0.048596
		MLT-12	0.156828	0.06246	-0.068729	-0.175823	-0.214367	-0.185657	-0.130729	-0.094652	-0.092064	-0.104754	-0.114493	-0.141048	-0.245114	-0.480998	-0.827685	-1.15475	-1.265	-1.00329	-0.366772	0.46173	1.19176	1.57473	1.53261	1.18379	0.753332	0.432812	0.284553	0.245864	0.212956	0.131552	0.028492	-0.026872	0.010899	0.123847	0.242721	0.294049	0.245529	0.121984	-0.013048	-0.096157
		MLT-13	0.020675	0.014402	-0.005502	-0.039874	-0.088802	-0.140135	-0.166052	-0.143163	-0.088862	-0.080579	-0.224068	-0.572903	-1.05032	-1.44303	-1.49815	-1.07845	-0.273751	0.619837	1.25605	1.43434	1.20403	0.806439	0.500797	0.402251	0.443701	0.47157	0.383641	0.197649	0.012067	-0.085404	-0.074737	0.010262	0.12927	0.257333	0.366959	0.410229	0.341556	0.168587	-0.026389	-0.133552
		MLT-14	-0.11774	-0.370526	-0.407754	-0.216262	0.015188	0.06326	-0.124773	-0.387927	-0.524843	-0.52344	-0.609777	-1.03062	-1.74151	-2.29821	-2.10874	-0.894633	1.0021	2.74721	3.52529	3.06747	1.80036	0.513449	-0.184642	-0.20457	0.109964	0.35427	0.375526	0.289829	0.262841	0.311622	0.31615	0.190249	0.003999	-0.078761	0.023705	0.213862	0.30238	0.192342	-0.025753	-0.160923
		MLT-15	0.29545	0.225487	-0.074616	-0.392147	-0.532621	-0.532793	-0.62227	-0.952374	-1.37144	-1.50587	-1.10454	-0.317717	0.386903	0.627178	0.458332	0.325221	0.636339	1.35166	1.98173	2.01429	1.37658	0.503141	-0.047181	-0.05723	0.228512	0.407045	0.313016	0.11962	0.084819	0.245319	0.385473	0.292696	0.004865	-0.220988	-0.178998	0.070037	0.264376	0.212145	-0.018572	-0.18019
		MLT-16	-0.255502	0.108369	0.308719	0.038129	-0.534339	-0.940217	-0.935954	-0.784054	-0.932394	-1.40146	-1.57439	-0.723206	1.17854	3.19405	4.08067	3.32862	1.61269	0.208536	-0.09079	0.448915	0.923781	0.723496	0.040385	-0.472995	-0.439285	-0.088686	0.093772	-0.063583	-0.27614	-0.189063	0.197168	0.543676	0.570825	0.35206	0.18274	0.216176	0.308207	0.232815	-0.014373	-0.193926
		MLT-17	-0.389491	-0.399209	-0.119814	-0.015182	-0.414865	-1.05538	-1.29284	-0.825364	-0.119819	0.024276	-0.603625	-1.22386	-0.738468	1.11217	3.30881	4.3779	3.72612	2.15255	1.01982	0.944462	1.34384	1.23697	0.364999	-0.580531	-0.793403	-0.257383	0.278986	0.160555	-0.488602	-0.979638	-0.843546	-0.27155	0.206091	0.323189	0.251878	0.248873	0.304185	0.225304	-0.021386	-0.204059
		MLT-18	-0.011305	-0.222611	-0.150298	0.050569	-0.070397	-0.695424	-1.38712	-1.44528	-0.675878	0.279762	0.525414	-0.1248	-0.841989	-0.568273	0.853898	2.41175	2.87052	1.99762	0.778975	0.3877	0.993727	1.66286	1.40619	0.219111	-0.97186	-1.30167	-0.774736	-0.094034	0.14472	-0.05027	-0.301514	-0.371972	-0.318574	-0.249286	-0.135911	0.065226	0.237432	0.197937	-0.038112	-0.21093
		MLT-19	0.148487	-0.003839	-0.191692	-0.238658	-0.12795	-0.04161	-0.158598	-0.42107	-0.54402	-0.297364	0.216944	0.59746	0.487741	-0.087505	-0.716314	-0.923867	-0.522844	0.299176	1.16238	1.73086	1.82911	1.45392	0.769237	0.076272	-0.317832	-0.30335	-0.063467	0.072123	-0.093464	-0.478185	-0.835583	-0.978393	-0.877537	-0.597411	-0.222176	0.13045	0.30218	0.203076	-0.056079	-0.213176
		MLT-20	-0.06997	-0.08803	-0.109039	-0.153067	-0.175214	-0.100422	0.079441	0.260863	0.306398	0.179156	-0.007326	-0.088726	-0.009194	0.119354	0.12446	-0.050722	-0.271065	-0.311157	-0.051184	0.400376	0.762335	0.775026	0.387101	-0.203983	-0.688512	-0.858213	-0.737342	-0.532784	-0.449111	-0.525386	-0.625696	-0.574303	-0.304758	0.096164	0.456074	0.619661	0.524362	0.235083	-0.073143	-0.208189
		MLT-21	-0.018731	-0.275427	-0.446764	-0.272006	0.186679	0.54471	0.460776	0.010386	-0.34531	-0.211706	0.306552	0.659012	0.38499	-0.380621	-0.956981	-0.720921	0.292943	1.37454	1.73293	1.15255	0.120024	-0.647441	-0.791566	-0.494566	-0.178181	-0.094526	-0.194715	-0.302074	-0.319566	-0.255934	-0.121868	0.117113	0.466309	0.822601	1.0139	0.929348	0.607769	0.208115	-0.09309	-0.192572
		MLT-22	0.272863	0.02896	-0.406022	-0.514972	-0.029081	0.712246	1.03138	0.583405	-0.254092	-0.700721	-0.315961	0.561819	1.11679	0.809265	-0.138159	-0.963714	-1.0548	-0.44643	0.29164	0.601854	0.380067	-0.047871	-0.296634	-0.241587	-0.031111	0.125639	0.139097	0.048306	-0.069534	-0.154315	-0.15417	-0.023888	0.228917	0.505787	0.660024	0.601846	0.367745	0.088406	-0.107118	-0.162708
		MLT-23	-0.04005	-0.026517	0.048195	0.200645	0.413842	0.605095	0.653146	0.485112	0.151811	-0.183474	-0.343839	-0.249538	0.039951	0.369912	0.574684	0.548056	0.27938	-0.139915	-0.540855	-0.742845	-0.648221	-0.310579	0.085418	0.337919	0.359289	0.222854	0.087772	0.067702	0.15429	0.251362	0.274263	0.21809	0.141432	0.097927	0.089504	0.079482	0.038663	-0.027129	-0.087906	-0.116199
		vec_x	vec_y	lat_center	lon_center	magnitude
	Velocity	2.4379714760161475	51.170160574951424	51	2.5	51.22820549447522
		-0.574829	36.97921986123107	51	7.5	36.98368734486795
		-39.4938	143.11587883894205	51	12.5	148.46519860981005
		-23.6591	67.00087068420915	51	17.5	71.05541057935484
		-34.8643	65.97592764255901	51	22.5	74.62133027983593
		-33.0579	47.930563984699724	51	27.5	58.22511808481371
		-35.6957	41.8111574441718	51	32.5	54.97597666303733
		-4.30257	8.897722791398639	51	72.5	9.883398929620036
		8.17638918904947	40.527694101991706	51	357.5	41.34425388606521
		33.905448252854946	78.98259848874292	53	2.5	85.95248853442814
		6.619122228640851	145.3802500358959	53	7.5	145.53085542103193
		-30.0954	214.9784185072328	53	12.5	217.07476401989496
		-74.3519	261.6750600731456	53	17.5	272.03315103824497
		-99.0439	221.01463798876873	53	22.5	242.19242375899356
		-118.102	193.03632383853747	53	27.5	226.29880229828737
		-148.213	194.83149479100885	53	32.5	244.79887940929936
		-195.488	224.66076942215844	53	37.5	297.8054082746627
		-127.43	65.86886323911939	53	57.5	143.4474977336963
		-84.2183	36.73744045176801	53	62.5	91.88236953811894
		-134.461	63.83026845184756	53	67.5	148.84202930020263
		-134.41	57.79434662186656	53	72.5	146.30836918468862
		-121.376	44.89373291100684	53	77.5	129.41251146849785
		-288.955	66.13223348113597	53	82.5	296.4256727008585
		-227.07	38.2840075272819	53	87.5	230.27440833743685
		-276.7	21.21405251030249	53	92.5	277.5115747897332
		38.1114774030369	42.074421312245676	53	357.5	56.76919621240506
		82.92219624492066	243.6066021811356	55	2.5	257.3329890556576
		33.22596742770249	316.77555891819264	55	7.5	318.5132958597491
		-39.1079	380.51043495938194	55	12.5	382.51485652286664
		-102.102	409.1152022824412	55	17.5	421.66335821826146
		-166.307	397.2513941443409	55	22.5	430.6583697732311
		-227.81	381.37930258560516	55	27.5	444.2384385883421
		-256.918	334.1717282138125	55	32.5	421.5184841946709
		-261.003	276.5010831405671	55	37.5	380.23047370944846
		-325.062	219.21857991070112	55	52.5	392.0744867247805
		-273.664	156.98393575886877	55	57.5	315.49305560392764
		-256.622	131.4246699216287	55	62.5	288.31841559738444
		-288.157	135.98505453321937	55	67.5	318.63215301596216
		-316.458	129.03857762069416	55	72.5	341.754983451285
		-351.351	120.86986908706652	55	77.5	371.5604516601012
		-407.205	99.80426888142674	55	82.5	419.25745852229676
		-440.681	63.86046992076528	55	87.5	445.2839430245427
		-464.417	20.95796510846391	55	92.5	464.88928010940873
		-484.904	-32.3542	55	97.5	485.98187186695003
		-456.563	-75.9454	55	102.5	462.8359160986686
		-401.03	-129.226	55	107.5	421.3367057036125
		-379.367	-155.007	55	112.5	409.81315075844793
		107.59829179640643	223.90441807664004	55	357.5	248.4161444667867
		140.79423847425977	421.7577119259145	57	2.5	444.63758855558916
		69.05952612471071	470.9137664142788	57	7.5	475.95062091256017
		-30.7176	522.2961143894914	57	12.5	523.1986262937273
		-123.48	537.3983972631426	57	17.5	551.4021727954387
		-207.725	506.99802293036186	57	22.5	547.9019807149407
		-283.445	477.2571892366669	57	27.5	555.0816275959173
		-337.969	407.2010394383451	57	32.5	529.1838689007565
		-374.456	370.8446038743203	57	37.5	527.013266809244
		-457.956	311.439904289862	57	52.5	553.8218482759186
		-443.733	268.7027146362194	57	57.5	518.7482756313796
		-385.102	210.4577990487999	57	62.5	438.85786140000226
		-424.922	214.73508769371023	57	67.5	476.0984566361596
		-466.894	199.62586257202042	57	72.5	507.78013409965604
		-491.503	173.79540745742946	57	77.5	521.3248940539236
		-542.848	133.47335659280827	57	82.5	559.015878585135
		-557.927	80.67050099265256	57	87.5	563.7292939582846
		-559.014	17.92797979502567	57	92.5	559.3016606454083
		-537.549	-48.7185	57	97.5	539.7526108160854
		-495.809	-108.605	57	102.5	507.56447221078054
		-427.305	-164.012	57	107.5	457.6996583604144
		-350.452	-189.218	57	112.5	398.27082003535094
		-232.926	-208.12	57	117.5	312.35980262636923
		-172.983	-183.251	57	122.5	251.99985084684923
		251.504644984647	227.20850464042385	57	342.5	338.93700156487904
		239.48360329868734	244.1932984744914	57	347.5	342.0274305794421
		225.32455243757803	265.50343433225186	57	352.5	348.22870010011417
		180.90085692740053	401.69666031471917	57	357.5	440.55116268722605
		171.0509654292507	482.7434110738567	59	2.5	512.1519634927716
		88.14393476729646	502.6007863509327	59	7.5	510.2714019782387
		-3.48024	489.05633290518637	59	12.5	489.06871582041475
		-94.7215	488.49353525386255	59	17.5	497.59230063587086
		-183.854	450.1810309493103	59	22.5	486.27696885267375
		-241.345	367.5542415271472	59	27.5	439.7083538764585
		-304.158	336.5543253778337	59	32.5	453.63107321341323
		-358.369	286.92258476002604	59	37.5	459.07850488089315
		-488.584	308.28864732567416	59	57.5	577.7166609680321
		-404.4	244.5765137989738	59	62.5	472.60674509438024
		-452.288	245.30010713848463	59	67.5	514.5251647698814
		-474.686	225.81231430549497	59	72.5	525.6597316423338
		-506.43	196.82153624517093	59	77.5	543.3327785610572
		-537.068	141.63942542658367	59	82.5	555.4307183988223
		-541.777	79.35375727497096	59	87.5	547.5578716128971
		-532.72	8.729692676868545	59	92.5	532.791931361096
		-502.441	-66.6675	59	97.5	506.8446782222208
		-457.002	-135.61	59	102.5	476.6973707819428
		-391.16	-197.485	59	107.5	438.1852721641311
		-305.79	-244.25	59	112.5	391.36357347391026
		-231.769	-244.248	59	117.5	336.7110707381958
		-166.422	-224.679	59	122.5	279.6012854348991
		-53.3695	142.67963518496165	59	232.5	152.3344372033233
		344.9108777989614	460.9895260671872	59	342.5	575.7385315989368
		301.56854402504985	420.50684883810686	59	347.5	517.4645849380834
		282.4679006541845	452.6180069520451	59	352.5	533.5271081371816
		229.19487652028081	471.10847621061515	59	357.5	523.9021738651544
		164.0351150132764	376.56687231457937	61	2.5	410.74338495245854
		91.43651330008576	329.0531876779252	61	7.5	341.5210627259769
		-3.90363	313.5180058227197	61	12.5	313.54230709846127
		-50.4801	264.38681612161093	61	17.5	269.16282519186433
		-115.349	330.4313864512227	61	22.5	349.98613473386087
		-234.759	279.2876827822332	61	32.5	364.84717092374893
		-188.358	156.2845273357283	61	37.5	244.7522972561859
		-387.592	277.9923446290141	61	57.5	476.97720136183153
		-379.612	264.8538706840531	61	62.5	462.87479248473477
		-422.807	260.8145356541936	61	67.5	496.77982600183805
		-465.133	246.8102463972564	61	72.5	526.5586747934059
		-497.232	208.1598439140135	61	77.5	539.0452040069148
		-509.258	128.95064347105372	61	82.5	525.3302691164587
		-511.982	68.80245082599038	61	87.5	516.5846845553543
		-489.629	-3.55706	61	92.5	489.642406046654
		-466.427	-80.6609	61	97.5	473.34981438951024
		-429.051	-153.984	61	102.5	455.8466107109582
		-387.496	-230.795	61	107.5	451.02091412403803
		-328.419	-293.502	61	112.5	440.45731346147124
		-263.613	-316.893	61	117.5	412.2046641531723
		-233.394	-322.325	61	122.5	397.9528949916382
		-73.6269	183.70984521741264	61	227.5	197.91469310610947
		-70.3021	184.71767210587805	61	232.5	197.64361385708676
		-68.3705	176.720676938724	61	237.5	189.4854263573792
		342.1021476911032	487.53448135998696	61	342.5	595.5868953979905
		307.8506544344147	494.69465249734037	61	347.5	582.6618441644877
		259.47686360734923	445.83923520782514	61	352.5	515.8496548396687
		213.94896615917625	411.3253300771232	61	357.5	463.6406876921338
		157.25725282396792	178.77051913252703	63	2.5	238.09397740525606
		59.65615827021553	87.20075407784626	63	7.5	105.65428875017817
		19.174092080776397	132.8212504920972	63	12.5	134.19810128838083
		-302.217	275.27001519857106	63	57.5	408.7890455390996
		-388.769	291.79246979280583	63	62.5	486.09094962815954
		-472.39	327.3650783083763	63	67.5	574.7345006312864
		-544.812	292.614747060796	63	72.5	618.4199345442798
		-587.941	240.3112963653767	63	77.5	635.1564623099903
		-592.659	142.65658481937567	63	82.5	609.5867964472645
		-582.032	55.81099552196759	63	87.5	584.7018402152595
		-554.753	-27.7608	63	92.5	555.447534700462
		-530.873	-109.482	63	97.5	542.0450602726372
		-504.76	-195.122	63	102.5	541.1613347940765
		-471.079	-269.784	63	107.5	542.8616099831668
		-405.471	-336.324	63	112.5	526.8021802397731
		-358.097	-399.857	63	117.5	536.7669321723428
		-401.638	-519.917	63	122.5	656.9830351720426
		-84.2543	198.06241751019513	63	227.5	215.23824435045313
		-73.096	200.29651188478698	63	232.5	213.21754841380496
		-94.063	256.6121450775948	63	237.5	273.3086986392645
		219.11703277781754	287.8551554046564	63	347.5	361.7635478408432
		187.90072600091443	248.42322604262253	63	352.5	311.4815918623357
		166.6535121094937	206.1457509797192	63	357.5	265.08388058390415
		155.71815050805506	78.66492268098555	65	2.5	174.46005977889243
		113.14166113578081	68.08010691218534	65	7.5	132.04520605360287
		111.27116030594772	152.16602488221054	65	12.5	188.50933728673877
		-264.981	350.98456460231023	65	57.5	439.77849413526945
		-327.712	370.705087579963	65	62.5	494.79007942229697
		-576.364	429.60599338268423	65	67.5	718.8580755870136
		-661.893	364.57717576811297	65	72.5	755.657664983464
		-696.006	265.0875415341904	65	77.5	744.7789093144354
		-723.351	142.62896737668888	65	82.5	737.278844181694
		-712.534	35.887800027190295	65	87.5	713.437196912019
		-670.38	-58.4531	65	92.5	672.9231092643977
		-628.6	-131.966	65	97.5	642.3031148838116
		-618.434	-224.603	65	102.5	657.9572738734586
		-583.359	-323.018	65	107.5	666.8198295527586
		-500.577	-398.063	65	112.5	639.5553895540419
		-497.176	-544.961	65	117.5	737.676442143578
		-94.5846	225.95266675036206	65	227.5	244.95070394560145
		-92.8442	242.61978384561772	65	232.5	259.7775917380701
		-144.405	418.3916214802491	65	237.5	442.61083681785175
		137.2617069645821	-82.3804	65	342.5	160.08532912347084
		157.32999447192586	55.85414567667536	65	347.5	166.9503301877762
		115.18612108786401	-9.83207	65	352.5	115.60498300937375
		122.73075795778578	-2.92728	65	357.5	122.76566271475464
		140.78899269840605	27.140880240495157	67	2.5	143.3811976699202
		-611.474	495.936965275685	67	67.5	787.3076678463952
		-726.655	424.3694375854125	67	72.5	841.4967491957399
		-694.583	261.56347069166003	67	77.5	742.2003794982531
		-680.521	133.3094457253211	67	82.5	693.4550954976721
		-662.069	25.25946418533092	67	87.5	662.5510063613646
		-659.512	-41.5027	67	92.5	660.8167920205027
		-646.508	-87.7574	67	97.5	652.4368214166296
		-667.923	-211.804	67	102.5	700.7015766765109
		-648.33	-323.528	67	107.5	724.5697841238148
		-579.583	-525.456	67	112.5	782.3172760872765
		-221.162	-518.453	67	122.5	563.6543879632818
		-117.645	244.63788777543982	67	222.5	271.4555286374717
		-50.7025	291.07382484796443	67	227.5	295.45678663112045
		-46.0078	393.20420430166786	67	232.5	395.88668136705286
		-143.901	504.0301371400383	67	237.5	524.1697609108704
		130.2559194245715	-193.391	67	342.5	233.16659037291183
		132.91336917453307	-135.808	67	347.5	190.02589595298736
		116.03145933544177	-70.6448	67	352.5	135.8454280528088
		129.97720173885776	13.548171035425938	67	357.5	130.68139083384781
		-54.0716	458.03669076655854	69	27.5	461.21724785741435
		-470.915	214.261711172609	69	77.5	517.3675498017761
		-393.617	84.01904767563342	69	82.5	402.48466497571127
		-372.629	-0.100805	69	87.5	372.62863461595964
		-443.739	-73.0007	69	92.5	449.7038571946283
		-318.991	-10.3348	69	97.5	319.1582017286095
		-455.509	-163.138	69	102.5	483.8417502308681
		-60.9915	462.818253042787	69	227.5	466.8197770578276
		-105.615	532.3628722277641	69	232.5	542.7382137718813
		-131.541	570.497307960674	69	237.5	585.4657456230427
		-192.915	-46.7209	71	82.5	198.49142220339408
		125.62036915144385	60.78309743520503	71	87.5	139.55307979246697
		141.8949456931865	108.62208832830198	71	92.5	178.6978838321086
		183.5055263576057	117.90617366069047	71	97.5	218.1195635221353
		-58.0811	141.28283663274948	71	217.5	152.75552893588397
		-195.179	315.51072824179755	71	222.5	371.0012774054468
		91.55464615536823	94.73350626287554	73	42.5	131.74479284394113
		143.82365591555734	-36.5947	73	47.5	148.40625166514246
		189.1526651393959	-20.7641	73	52.5	190.2889332216751
		488.22551391526304	258.6812853846284	73	92.5	552.5216374460517
		429.3848332615278	207.6052179668419	73	97.5	476.9394736883182
		386.9132866990108	-71.893	73	102.5	393.5358907078668
		477.1216368872305	-97.9545	73	107.5	487.07302814070147
		623.0135197714632	-167.807	73	112.5	645.216937260097
		888.0209159824631	-272.958	73	132.5	929.0248899012594
		118.38217550688134	50.05871993800626	73	217.5	128.53098816851056
		105.11795328094158	51.983759442796	73	222.5	117.26932824818559
		-64.5448	129.8668667707159	73	227.5	145.0222013054959
		-0.238899	78.32322680526339	73	232.5	78.32359114612274
		17.73615697594284	142.2580688519032	73	242.5	143.35944132755301
		35.462810599620944	175.6744839828731	73	247.5	179.21812201413485
		-27.3684	102.37007125827603	73	252.5	105.96536675996619
		-59.2584	93.54070087018496	73	257.5	110.7313003167672
		161.38685656848094	-152.613	75	42.5	222.11787310863858
		199.69580430195538	-201.353	75	47.5	283.5865470160801
		203.77231827760127	-239.779	75	52.5	314.66965323486147
		720.6157245076076	270.8887089854055	75	97.5	769.8491508493103
		703.2346550252212	85.86398784707272	75	102.5	708.4572001451069
		718.3302039623163	-5.97927	75	107.5	718.355088833546
		727.5103055227793	-115.212	75	112.5	736.576536495279
		530.1018337387659	-142.439	75	117.5	548.9051538282826
		60.10579159038575	71.06494519024314	75	232.5	93.07487640388865
		97.505096887919	10.962140023956763	75	237.5	98.11937847860283
		41.99282857332862	24.210634040605814	75	242.5	48.47218225164931
		17.01427796569592	48.2783737754668	75	247.5	51.18873928021324
		21.844548394288825	58.46272949536021	75	252.5	62.41053624667943
		255.4006887853514	-160.143	77	37.5	301.4553779100762
		215.83237653361522	-180.594	77	42.5	281.4213288216237
		173.88633340900066	-238.033	77	47.5	294.78142337784
		184.05576701385195	-332.256	77	52.5	379.8300484990983
		149.09225354422605	-386.842	77	57.5	414.5779339575328
		638.3114494298674	56.1078882369204	77	102.5	640.7726598378437
		843.6812975372122	121.31786918268148	77	107.5	852.3591714747371
		168.44811341607763	-222.336	79	47.5	278.94097140512906
		100.71645840177116	-279.185	79	52.5	296.7960140197568
		406.2646931366703	-674.763	79	127.5	787.6265667424333
		237.76235646764675	-347.091	79	132.5	420.7171403968707
		192.52177352973808	-337.887	79	137.5	388.88632850802725
		117.35685336112044	-312.539	79	142.5	333.8465040384564
		106.7612654233797	-223.015	79	147.5	247.2518089994004
		201.48543434975525	-148.735	81	117.5	250.43641945363214
		195.9930002171525	-371.36	81	122.5	419.90677859609605
		166.7729707484103	-173.641	81	127.5	240.7580050043574
		132.99910148759753	-322.736	81	132.5	349.06676366550556
		96.85448719333635	-335.663	81	137.5	349.35729860897516
		64.72402569954521	-349.187	81	142.5	355.13498694781055
		185.07499867707074	-194.013	83	132.5	268.1304817879663
		91.70828463934912	-156.602	85	47.5	181.47896430944414
		461.6490622652873	-486.073	85	197.5	670.3635391613324
		468.11936165512765	-485.702	87	97.5	674.5684849550912
		476.4450804618361	-462.165	87	107.5	663.7741228440279
		530.5264773802404	-490.162	87	117.5	722.3001286235914
		513.408631172521	-402.941	87	122.5	652.648646442502
		543.4932152534573	-677.16	87	187.5	868.2915997613986
		447.96856218951393	-667.396	87	202.5	803.7991185730162
		514.7641618180329	-703.487	87	207.5	871.7089581028007
		474.3057176581255	-595.5	87	217.5	761.3057123566064
		474.6311190367804	-749.812	87	232.5	887.4077484285632
		MLT	MLAT	dBn_Median	dBn_Absolute
	|∆Bn|	15.2731	65.7385	64.0845	64.0845
		17.6978	65.9518	-240.92	240.92
		15.1744	66.8554	-105.253	105.253
		17.3214	52.904	32.621	32.621
		11.0391	73.99	3.49353	3.49353
		15.8045	75.6157	-441.339	441.339
		14.4636	52.2675	18.0335	18.0335
		15.6738	71.8895	-479.089	479.089
		6.48933	73.5991	-151.908	151.908
		16.1066	54.5436	180.613	180.613
		1.39344	70.6416	-1472.75	1472.75
		7.85467	52.6471	-130.758	130.758
		5.53768	58.145	-492.101	492.101
		5.07716	60.6391	-1018.56	1018.56
		6.78053	55.7154	-193.073	193.073
		5.07975	54.5971	-209.319	209.319
		6.64687	57.7573	-351.807	351.807
		5.93858	58.4948	-541.933	541.933
		4.53991	57.7661	-686.181	686.181
		5.30541	77.0507	-66.357	66.357
		22.7669	65.674	-1031.68	1031.68
		2.23845	65.453	-1265.54	1265.54
		0.431567	65.3712	-972.431	972.431
		2.80343	66.2442	-1365.57	1365.57
		1.87533	70.87	-1488.28	1488.28
		18.9432	69.341	573.815	573.815
		14.1185	77.3367	-462.598	462.598
		14.5054	59.6385	337.525	337.525
		14.8393	63.7538	631.76	631.76
		2.64182	66.5941	-1722.7	1722.7
		13.6433	52.7376	-42.7608	42.7608
		6.78712	68.4968	-317.519	317.519
		11.096	67.412	-11.1506	11.1506
		5.15838	64.2792	-1235.75	1235.75
		2.30962	67.652	-1198.11	1198.11
		11.1188	75.2484	-92.1431	92.1431
		11.0166	69.9825	186.087	186.087
		6.3808	77.542	-272.518	272.518
		6.75432	66.1602	-552.06	552.06
		16.1322	73.5299	-573.385	573.385
		15.7407	74.5233	-526.659	526.659
		8.13351	78.4338	-222.43	222.43
		9.53168	72.2098	126.621	126.621
		6.77394	63.6973	-562.198	562.198
		15.7337	65.5972	-27.125	27.125
		15.0892	63.8168	476.665	476.665
		14.2057	56.6997	81.9782	81.9782
		2.18102	71.5032	-1711.15	1711.15
		15.7741	66.8156	-188.221	188.221
		15.4099	66.3703	-60.7718	60.7718
		15.3343	65.1406	154.47	154.47
		14.9251	50.792	-10.3081	10.3081
		16.192	57.4773	515.197	515.197
		11.2877	80.686	-411.517	411.517
		16.6856	52.3714	30.3323	30.3323
		13.89	58.2046	103.058	103.058
		5.155	56.8769	-337.407	337.407
		16.1327	64.7745	56.9775	56.9775
		12.9409	65.009	203.557	203.557
		15.1149	61.8654	677.545	677.545
		15.895	75.6444	-521.771	521.771
		6.64576	56.5874	-276.324	276.324
		15.584	66.6458	-152.02	152.02
		5.0194	61.8485	-1306.51	1306.51
		15.7371	59.5682	642.114	642.114
		23.2048	54.2991	-144.425	144.425
		15.3777	50.7569	-12.8138	12.8138
		15.9653	51.8456	17.1564	17.1564
		15.8236	76.5658	-509.78	509.78
		10.0134	63.9036	-326.753	326.753
		11.3724	65.75	-95.2127	95.2127
		4.83864	54.6465	-182.748	182.748
		15.7785	68.1945	-386.036	386.036
		15.3163	57.3175	304.61	304.61
		15.3163	57.3175	305.309	305.309
		18.9298	51.2648	-53.4375	53.4375
		8.66116	54.9793	-171.458	171.458
		15.578	61.4707	666.497	666.497
		23.9113	65.9152	-1034.86	1034.86
		15.4908	64.0253	334.598	334.598
		2.25183	65.787	-1256.04	1256.04
		5.82083	66.9978	-574.559	574.559
		5.02878	59.2502	-664.097	664.097
		6.12387	82.933	-248.514	248.514
		14.2794	51.8574	-7.27904	7.27904
		7.59266	75.9875	-206.992	206.992
		14.7112	62.6092	620.963	620.963
		10.0061	50.5301	-182.41	182.41
		1.84454	53.2608	-139.227	139.227
		3.3043	59.8748	-1232.43	1232.43
		10.9746	71.4284	128.804	128.804
		5.00816	67.4847	-728.121	728.121
		15.648	64.4135	216.294	216.294
		14.243	58.8195	202.949	202.949
		15.5623	67.8	-307.683	307.683
		10.6024	52.5994	-170.424	170.424
		10.6842	83.0049	-398.113	398.113
		5.13297	57.602	-463.399	463.399
		7.78731	56.7002	-174.12	174.12
		4.75669	51.0628	-4.34505	4.34505
		10.07	60.4782	-245.807	245.807
		9.44313	66.7018	-277.204	277.204
		8.36474	66.3131	-296.612	296.612
		8.02663	59.5079	-299.685	299.685
		5.02027	61.9528	-1306.01	1306.01
		3.17974	63.9334	-1263.9	1263.9
		2.19979	62.2658	-960.402	960.402
		5.7259	63.7995	-1083.5	1083.5
		5.01532	57.8644	-605.117	605.117
		8.49052	68.139	-45.2739	45.2739
		8.58335	69.5957	56.6304	56.6304
		8.77526	71.5079	37.3577	37.3577
		8.97164	57.8295	-211.941	211.941
		8.46463	57.8593	-203.434	203.434
		8.5103	63.5393	-381.034	381.034
		8.49833	70.3947	-76.9645	76.9645
		6.98307	55.6039	-248.494	248.494
		15.3669	54.8774	119.157	119.157
		10.4422	84.7157	-422.626	422.626
		21.7357	66.7074	-756.941	756.941
		15.3445	67.0687	-162.501	162.501
		11.3318	76.382	-173.552	173.552
		14.8894	56.8834	165.444	165.444
		18.8722	74.5525	-595.788	595.788
		14.2761	50.1473	-35.3593	35.3593
		21.9997	54.8831	-361.776	361.776
		4.70273	69.4242	-491.625	491.625
Figure 2b
		MLAT	50	51	52	53	54	55	56	57	58	59	60	61	62	63	64	65	66	67	68	69	70	71	72	73	74	75	76	77	78	79	80	81	82	83	84	85	86	87	88	89
	FAC	MLT-0	0.093143	0.070015	0.133554	0.263568	0.335178	0.251987	0.071429	-0.031106	0.055637	0.237703	0.28451	0.06657	-0.269853	-0.390523	-0.077036	0.526422	0.974074	0.869161	0.213085	-0.557415	-0.89375	-0.557226	0.206312	0.8696	1.02049	0.628516	-0.000577	-0.492519	-0.649414	-0.503301	-0.208291	0.080729	0.248527	0.214835	-0.034578	-0.384804	-0.597641	-0.455745	0.03913	0.606898
		MLT-1	0.063311	0.074653	0.051082	0.060232	0.150575	0.318696	0.528632	0.73885	0.900515	0.94749	0.822719	0.540051	0.21771	0.021733	0.039664	0.189179	0.259567	0.076038	-0.339833	-0.754158	-0.878323	-0.584256	-0.009537	0.528643	0.741029	0.538652	0.056193	-0.462863	-0.813804	-0.911621	-0.78569	-0.534941	-0.287343	-0.161734	-0.21148	-0.368223	-0.450109	-0.276532	0.167809	0.662032
		MLT-2	-0.090289	-0.056801	-0.0065	0.069396	0.199679	0.401401	0.650017	0.873085	0.972299	0.866699	0.541174	0.074633	-0.378923	-0.661594	-0.700721	-0.555555	-0.379438	-0.314843	-0.39441	-0.523313	-0.558456	-0.424014	-0.174033	0.043873	0.090976	-0.074397	-0.382852	-0.708913	-0.940778	-1.01685	-0.926036	-0.700387	-0.415456	-0.178014	-0.074775	-0.099752	-0.128836	0.000941	0.339793	0.728412
		MLT-3	0.039728	0.093196	0.089044	0.097258	0.221815	0.479565	0.764636	0.928093	0.882044	0.629993	0.222104	-0.285901	-0.816217	-1.23167	-1.35887	-1.09393	-0.510885	0.1385	0.562551	0.610177	0.35274	0.004705	-0.24607	-0.359399	-0.429736	-0.572696	-0.819259	-1.09765	-1.29395	-1.32353	-1.1624	-0.843252	-0.445491	-0.082201	0.141173	0.19792	0.183272	0.257993	0.500933	0.793452
		MLT-4	-0.067952	0.11441	0.224666	0.210182	0.207814	0.379742	0.709643	0.992526	1.02831	0.805125	0.481294	0.205006	-0.015941	-0.252794	-0.487805	-0.551779	-0.26736	0.332489	0.942917	1.1754	0.846765	0.117424	-0.637061	-1.10024	-1.20265	-1.09517	-0.977411	-0.949318	-0.985637	-1.001	-0.91853	-0.702673	-0.375078	-0.022381	0.236014	0.334937	0.338554	0.40102	0.607665	0.845929
		MLT-5	-0.189856	0.000175	0.213057	0.277329	0.223078	0.247744	0.480115	0.820729	1.04184	1.02473	0.859886	0.708537	0.608016	0.461875	0.222025	0.024675	0.080598	0.409843	0.720529	0.608326	-0.084348	-1.09687	-1.94029	-2.26841	-2.08828	-1.65537	-1.21438	-0.853461	-0.557608	-0.320182	-0.158234	-0.051698	0.063262	0.212602	0.334497	0.360426	0.338368	0.413533	0.645398	0.879359
		MLT-6	-0.168974	0.021598	0.269905	0.345284	0.243578	0.190792	0.357785	0.644287	0.806407	0.768	0.714219	0.829962	1.00425	0.900359	0.360383	-0.327623	-0.669157	-0.50413	-0.250454	-0.527587	-1.51277	-2.70464	-3.35602	-3.13298	-2.33817	-1.52945	-0.997811	-0.641613	-0.263592	0.139929	0.420987	0.513181	0.508532	0.502507	0.468252	0.35518	0.252414	0.336344	0.62764	0.892766
		MLT-7	-0.038374	0.124749	0.316113	0.332524	0.201905	0.156884	0.329076	0.559717	0.590368	0.407173	0.28784	0.453008	0.735503	0.703258	0.137572	-0.688626	-1.28907	-1.50194	-1.6568	-2.15245	-2.92252	-3.42058	-3.16727	-2.25322	-1.24314	-0.614219	-0.366387	-0.188074	0.105451	0.405064	0.541484	0.537708	0.54051	0.575472	0.511135	0.296499	0.119873	0.222571	0.582064	0.88894
		MLT-8	0.084983	0.162979	0.162151	0.099294	0.083847	0.182222	0.322954	0.364299	0.250156	0.073424	-0.023498	0.006791	0.082561	0.078945	-0.090166	-0.473743	-1.10168	-1.92098	-2.69765	-3.05775	-2.73574	-1.83696	-0.822344	-0.164076	0.022257	0.003006	0.090141	0.312307	0.445255	0.336474	0.121291	0.069134	0.251918	0.445854	0.396211	0.13289	-0.040982	0.120791	0.535172	0.871476
		MLT-9	-0.016016	-0.028594	-0.005073	0.038378	0.076773	0.112518	0.148387	0.133923	-0.00801	-0.257009	-0.417855	-0.248335	0.261837	0.743538	0.667414	-0.182882	-1.41155	-2.23025	-2.07405	-1.08008	0.023559	0.535335	0.342539	-0.076196	-0.170413	0.165119	0.556579	0.578123	0.179898	-0.292221	-0.45474	-0.236843	0.100811	0.24556	0.113213	-0.111841	-0.164578	0.076388	0.499329	0.842344
		MLT-10	-0.028531	-0.050709	-0.032074	0.043739	0.12764	0.128695	0.002758	-0.165123	-0.182674	0.098748	0.61104	1.04437	1.04531	0.511482	-0.271081	-0.806895	-0.776033	-0.304997	0.131522	0.11733	-0.340622	-0.821202	-0.869503	-0.402009	0.23252	0.57739	0.458863	0.08514	-0.199342	-0.228839	-0.101852	-0.010772	-0.040793	-0.137051	-0.21088	-0.21666	-0.126073	0.103014	0.462341	0.801528
		MLT-11	0.025675	0.029024	0.055605	0.116469	0.174136	0.172953	0.104649	0.035697	0.052512	0.16736	0.282159	0.262487	0.064073	-0.21202	-0.403805	-0.444578	-0.438182	-0.562968	-0.879359	-1.22629	-1.32547	-1.01618	-0.40515	0.215861	0.609806	0.76016	0.808134	0.846264	0.803972	0.554398	0.11732	-0.287215	-0.420676	-0.258342	-0.011861	0.097419	0.072902	0.12157	0.390335	0.749347
		MLT-12	-0.015116	0.031717	0.029688	-0.032113	-0.100365	-0.102785	-0.026721	0.049292	0.019713	-0.131989	-0.278164	-0.232859	0.065134	0.42793	0.495344	0.001216	-0.961471	-1.91055	-2.25474	-1.70524	-0.503067	0.736171	1.45684	1.53539	1.29054	1.1388	1.2118	1.28026	1.03948	0.467155	-0.10433	-0.279815	0.023964	0.489778	0.690012	0.479048	0.113064	-0.010968	0.259832	0.690168
		MLT-13	0.296121	0.245432	0.124825	0.030575	0.020534	0.049127	0.001961	-0.185956	-0.435185	-0.55857	-0.430166	-0.152263	-0.050694	-0.447372	-1.35413	-2.34062	-2.73629	-2.07569	-0.475602	1.36431	2.58684	2.74441	2.08508	1.32701	1.08784	1.41883	1.81714	1.6978	0.921325	-0.0725	-0.632975	-0.443598	0.227148	0.772956	0.762863	0.27317	-0.226295	-0.298956	0.10223	0.634096
		MLT-14	0.173055	0.172479	0.017747	-0.122525	-0.114248	-0.014246	-0.036214	-0.332083	-0.790744	-1.07569	-0.918945	-0.429417	-0.105911	-0.465747	-1.54681	-2.71174	-2.9951	-1.80257	0.558742	2.97077	4.21247	3.78634	2.23861	0.722123	0.14196	0.549697	1.23846	1.41198	0.845018	-0.000463	-0.446905	-0.208123	0.3965	0.767033	0.559598	-0.042492	-0.526187	-0.500201	0.001661	0.593654
		MLT-15	-0.140657	0.197328	0.368561	0.095629	-0.490289	-0.95002	-0.961041	-0.651063	-0.486326	-0.792004	-1.36886	-1.61466	-1.08451	0.024569	0.9558	1.02365	0.244111	-0.629327	-0.73905	0.118356	1.29417	1.84374	1.34577	0.250776	-0.54307	-0.482265	0.206413	0.803994	0.796883	0.315344	-0.0669	0.07135	0.599401	0.990579	0.842612	0.249416	-0.304448	-0.38761	0.023733	0.576597
		MLT-16	-0.461549	-0.627268	-0.26885	0.273684	0.349556	-0.312001	-1.20848	-1.46738	-0.735266	0.341549	0.63286	-0.351261	-1.80975	-2.21227	-0.67727	2.08307	4.1962	4.14255	2.02504	-0.539041	-1.78792	-1.20179	0.285596	1.29962	1.2163	0.46718	-0.136789	-0.234901	-0.085893	-0.069628	-0.191629	-0.134873	0.281098	0.814761	1.0237	0.731783	0.22227	-0.04036	0.148943	0.580479
		MLT-17	0.211968	0.40454	0.058371	-0.560721	-0.847552	-0.52328	0.008826	0.05936	-0.578623	-1.323	-1.34339	-0.422664	0.775898	1.35545	1.08925	0.622868	0.748209	1.52142	2.17642	1.93304	0.833061	-0.285452	-0.626795	-0.181481	0.378901	0.458042	0.082517	-0.288763	-0.354755	-0.241657	-0.212549	-0.270036	-0.170783	0.202582	0.622992	0.750196	0.529473	0.266881	0.289613	0.593833
		MLT-18	-0.459177	-0.227724	0.262768	0.33554	-0.315421	-1.16928	-1.35178	-0.607816	0.30328	0.331772	-0.698947	-1.74868	-1.51333	0.233923	2.31394	3.22405	2.55324	1.28798	0.732224	1.2092	1.87951	1.75893	0.762543	-0.306502	-0.673608	-0.336866	0.090046	0.093938	-0.311866	-0.786406	-1.06917	-1.10351	-0.898174	-0.467503	0.061976	0.436248	0.493713	0.36835	0.364192	0.60317
		MLT-19	-0.201305	-0.459715	-0.364922	-0.047473	0.062801	-0.260298	-0.71161	-0.733486	-0.152257	0.544444	0.673319	0.114951	-0.484396	-0.367916	0.4834	1.26283	1.17917	0.350079	-0.252578	0.196389	1.48048	2.51781	2.42271	1.32755	0.146783	-0.369969	-0.256011	-0.067852	-0.196692	-0.543106	-0.774553	-0.718165	-0.447405	-0.113172	0.176221	0.342684	0.350874	0.289297	0.345522	0.600453
		MLT-20	-0.012787	-0.166592	-0.129927	0.057111	0.153825	-0.011117	-0.315638	-0.439193	-0.202722	0.214474	0.44222	0.313131	0.05096	0.024022	0.317403	0.606814	0.506236	0.027275	-0.370697	-0.234305	0.393496	0.980524	1.01841	0.504511	-0.103302	-0.377545	-0.31288	-0.228468	-0.351571	-0.570157	-0.593426	-0.288182	0.186951	0.546351	0.620619	0.449884	0.213592	0.110913	0.254496	0.586505
		MLT-21	0.006798	-0.025605	-0.065064	-0.029491	0.050288	0.073393	-0.003262	-0.100766	-0.08971	0.081259	0.333743	0.527032	0.563171	0.430549	0.178331	-0.110099	-0.310178	-0.269789	0.093725	0.661205	1.0965	1.04332	0.421401	-0.441957	-1.01317	-0.958748	-0.411973	0.149198	0.315556	0.081637	-0.196013	-0.161834	0.205152	0.592427	0.665214	0.378405	0.005579	-0.114781	0.133891	0.569662
		MLT-22	-0.289135	-0.253187	-0.251088	-0.185051	-0.027192	0.143882	0.233007	0.24044	0.265886	0.396495	0.602233	0.754969	0.750093	0.597261	0.386945	0.18543	-0.008018	-0.190495	-0.272917	-0.123185	0.27089	0.695411	0.823932	0.493891	-0.114014	-0.598992	-0.679334	-0.426012	-0.156698	-0.099435	-0.177449	-0.138296	0.122595	0.409081	0.422161	0.099571	-0.276696	-0.334244	0.031898	0.561598
		MLT-23	-0.219004	-0.233192	-0.158876	0.034349	0.236109	0.2926	0.179009	0.047008	0.070015	0.240084	0.349978	0.211578	-0.104264	-0.279402	-0.045232	0.509934	0.949311	0.851854	0.214293	-0.495973	-0.714905	-0.25941	0.519872	1.04169	0.969326	0.437017	-0.13508	-0.415878	-0.371921	-0.171009	0.04185	0.235584	0.396731	0.427842	0.215635	-0.189699	-0.517676	-0.470498	-0.008097	0.572469
		vec_x	vec_y	lat_center	lon_center	magnitude
	Velocity	16.95250683214334	-80.6142	51	7.5	82.37739844546171
		87.73153884205652	-386.622	51	12.5	396.451220833703
		73.5393951121605	-194.473	51	17.5	207.9133007204979
		122.5738041064051	-269.849	51	22.5	296.3830980446276
		122.20482593486786	-222.631	51	27.5	253.96535876703953
		-11.2683	21.07690065347474	51	32.5	23.899986572643947
		-24.2103	31.579952254033287	51	37.5	39.792389431317154
		-13.5811	18.359663924149775	51	42.5	22.8368672547843
		-0.465596	8.779856144175971	51	47.5	8.792192762151895
		75.25045557196056	-12.2913	51	72.5	76.2476619647758
		73.0018960942644	-3.72877	51	77.5	73.09706266287448
		63.68950813080997	4.843290011715443	51	82.5	63.87339746781982
		17.798357850603843	19.913749208810653	51	87.5	26.708405975077554
		-68.6281	-506.336	51	352.5	510.9660682016014
		49.412983617330624	-191.652	53	2.5	197.919479031398
		41.90245642582376	-12.8771	53	7.5	43.83647171270946
		44.66632854475722	-33.7697	53	12.5	55.995308174779915
		80.96392061611742	-164.207	53	17.5	183.08226886599647
		114.9359234987467	-224.856	53	22.5	252.52833144851027
		149.4425122362603	-254.363	53	27.5	295.014470901949
		-130.563	230.88944576930328	53	32.5	265.24826601293546
		-185.753	233.51596455302945	53	37.5	298.3854973576668
		-147.799	153.47164768447212	53	42.5	213.068523903979
		-73.5891	21.30340776709261	53	67.5	76.61068600602019
		23.267115773324154	12.469967235661521	53	72.5	26.398082492251998
		5.697594192413826	11.989971213839539	53	77.5	13.274863061068785
		-2.60732	16.932625082225112	53	82.5	17.132189283422974
		-57.7865	15.63721737483021	53	87.5	59.86488314719806
		-77.773	8.703769300701108	53	92.5	78.25849152832544
		4.512159846498822	-73.3293	53	347.5	73.4679726339243
		-6.41247	-337.955	53	352.5	338.01583774168654
		32.89486793127814	-366.417	53	357.5	367.890885307892
		77.73068601249324	139.14568019355693	55	2.5	159.38500514320796
		61.25031060719879	177.78560606570946	55	7.5	188.04074631214894
		32.872567705677774	186.83006474598508	55	12.5	189.699970481161
		-23.2847	250.46173226449667	55	17.5	251.54176145523445
		-63.1004	273.24635230697635	55	22.5	280.4375697480684
		-151.158	397.35324550537456	55	27.5	425.13320330043615
		-245.854	390.5899038956078	55	32.5	461.52444963242243
		-211.993	61.464664533907346	55	67.5	220.7232486369092
		-203.074	74.39857500843137	55	72.5	216.27327444380393
		-217.132	68.78382499884759	55	77.5	227.76594599035394
		-218.577	59.9054857175744	55	82.5	226.63769136861652
		-224.863	33.560657989619685	55	87.5	227.35373251742178
		-239.198	15.487962021083028	55	92.5	239.69881104262174
		-250.781	-11.1555	55	97.5	251.02880509679602
		-240.826	-21.749	55	102.5	241.8058269866255
		-273.99	-56.2863	55	107.5	279.7120537950627
		47.724297047116266	28.983684094793897	55	347.5	55.83603202546004
		68.18700030955925	-111.266	55	352.5	130.49726216798246
		91.10144990546954	-31.0128	55	357.5	96.23547378105002
		111.88326675486725	328.25525089405596	57	2.5	346.79875305320866
		72.86092645298497	370.6455649914701	57	7.5	377.7391288328936
		18.535676354977564	388.23469941361833	57	12.5	388.6769264141094
		-54.3369	414.14550777122776	57	17.5	417.69486880254897
		-110.907	411.4049824150394	57	22.5	426.09208084864775
		-290.375	476.8264857247785	57	32.5	558.2840372006679
		-158.647	224.7573156450544	57	37.5	275.1083209390915
		-344.883	339.1563786752814	57	62.5	483.7055235552029
		-448.743	203.10452359410192	57	67.5	492.5663330385465
		-416.484	147.00053340076892	57	72.5	441.66492894326933
		-432.127	116.24170258290637	57	77.5	447.4884309758887
		-443.668	85.66113344097543	57	82.5	451.8619038525118
		-421.441	32.2802062758193	57	87.5	422.6753303811052
		-402.272	-3.21291	57	92.5	402.28495985742677
		-369.951	-37.7524	57	97.5	371.8721814401765
		-339.849	-66.7465	57	102.5	346.3414691639883
		-297.876	-87.2235	57	107.5	310.38409956332004
		-255.087	-96.989	57	112.5	272.9036809696594
		88.13853104374968	150.59288620382694	57	347.5	174.48959289811182
		150.00300207511333	194.7448605181049	57	352.5	245.81794346581495
		147.63034915102824	264.615246352632	57	357.5	303.01146610766835
		117.10267338348119	436.4152468144599	59	2.5	451.85318828761655
		73.10552421714411	407.8627627428691	59	7.5	414.36270452745794
		24.55972672256706	396.30888308882345	59	12.5	397.0691513978364
		-31.5109	364.87946926457585	59	17.5	366.2375796292765
		-85.74	334.22638979459083	59	22.5	345.04872693266344
		-110.803	265.18822164330834	59	27.5	287.40581625701356
		-185.302	308.1379250606075	59	32.5	359.5634102446939
		-215.849	239.6628657450974	59	37.5	322.5352873016703
		-320.408	458.99197956165494	59	42.5	559.7630730386961
		-344.842	481.6186072636963	59	47.5	592.3449536321116
		-408.8	354.92533927939775	59	62.5	541.3774979909167
		-437.288	223.73995638939377	59	67.5	491.2029073431765
		-485.739	185.225678314517	59	72.5	519.8566817098026
		-508.856	124.24618729314126	59	77.5	523.8049449959116
		-519.688	95.37255783696547	59	82.5	528.3671833220048
		-494.738	18.04169601304758	59	87.5	495.06655113222456
		-453.956	-33.8687	59	92.5	455.2176230463147
		-403.033	-68.9642	59	97.5	408.8910824793606
		-348.463	-96.8842	59	102.5	361.6810428611332
		-287.615	-125.308	59	107.5	313.72685542291913
		-234.802	-154.342	59	112.5	280.9865941677102
		-191.58	-153.127	59	117.5	245.2571440435244
		-100.715	181.68672054222196	59	237.5	207.7346257094259
		205.91677489757143	331.1226064403317	59	347.5	389.92806859734515
		210.65112255402374	452.1711588257339	59	352.5	498.83128641563513
		156.2971012744255	415.90454382546244	59	357.5	444.3032449143873
		72.8916432734224	405.6313950928822	61	2.5	412.1286453816305
		47.3803	365.57023699623255	61	7.5	368.62785366670744
		-16.2108	274.8673286894971	61	12.5	275.3449422796453
		-37.1321	220.6865274626794	61	17.5	223.7885927755055
		-60.6346	111.51789461381536	61	22.5	126.9362103439916
		-60.798	117.3720196062014	61	32.5	132.18390030788956
		-240.923	242.7021118241072	61	37.5	341.97676551052535
		-348.32	480.6608002575435	61	42.5	593.6005618868147
		-361.78	240.19433927825793	61	67.5	434.2559920238356
		-384.51	161.10308160222925	61	72.5	416.89580214721667
		-416.046	112.15900668156016	61	77.5	430.8992953238697
		-432.151	59.439535434751654	61	82.5	436.2198383019243
		-429.833	-1.55143	61	87.5	429.8355041276488
		-398.173	-55.7961	61	92.5	402.06294580234163
		-381.447	-99.4838	61	97.5	394.2061323324412
		-351.566	-133.338	61	102.5	376.0024805447769
		-310.695	-166.377	61	107.5	352.43803793551126
		-271.605	-192.988	61	112.5	333.1877558075771
		-263.234	-214.554	61	117.5	339.59652614560633
		-230.072	-245.05	61	122.5	336.1284405586064
		-108.845	191.9253898876443	61	232.5	220.6413433273176
		-125.338	211.51327686575655	61	237.5	245.8609072497283
		-143.17	232.15025762349796	61	242.5	272.74798857983296
		279.04768074734216	656.4517045949849	61	347.5	713.2996905902398
		162.87735498983844	430.52384552484773	61	352.5	460.3040455329377
		139.1842123230147	456.3265607258121	61	357.5	477.0808893508797
		29.85961892844314	343.724838381164	63	2.5	345.01936375036854
		-44.3381	291.81802777062455	63	7.5	295.1671237839279
		-93.8145	217.53987379207845	63	12.5	236.906650239331
		-83.1031	157.7426732851628	63	17.5	178.2943571751152
		-287.291	153.3522819146143	63	72.5	325.65820228128365
		-323.054	102.62769326964003	63	77.5	338.9635190558816
		-324.366	71.71080134329983	63	82.5	332.1981145571114
		-296.22	-43.1736	63	87.5	299.3493486310345
		-368.729	-79.4214	63	92.5	377.1855793911867
		-422.258	-106.789	63	97.5	435.5519828495281
		-456.541	-155.15	63	102.5	482.1836700834182
		-462.137	-199.332	63	107.5	503.2934544587977
		-452.534	-264.203	63	112.5	524.0135073495667
		-437.793	-325.346	63	117.5	545.4473988099012
		-392.57	-391.899	63	122.5	554.7040417386116
		-300.627	-392.226	63	127.5	494.18437166221867
		-167.036	221.7016563332622	63	232.5	277.583859668927
		-169.37	238.37673400897097	63	237.5	292.42020636056066
		-163.152	255.49651047592445	63	242.5	303.14542851734154
		157.57608328988846	195.11805869346242	63	347.5	250.80127362772166
		173.65698134626632	362.49674709684797	63	352.5	401.94606457346197
		96.1874440947543	381.22395794556394	63	357.5	393.17137550076376
		-65.4943	350.7036762616152	65	2.5	356.7668330424723
		-80.1469	323.6874717283724	65	7.5	333.4623034561536
		-131.111	338.82712798963274	65	12.5	363.3097501360084
		-341.466	337.7517093285534	65	72.5	480.2867196776025
		-441.326	100.06382916037138	65	77.5	452.5278161876545
		-456.321	113.89514850075983	65	82.5	470.31986628957304
		-497.067	47.16555888909653	65	87.5	499.2999434394889
		-584.15	-25.0956	65	92.5	584.6886796733097
		-634.19	-106.092	65	97.5	643.0021791837316
		-690.854	-153.688	65	102.5	707.7422350326898
		-715.813	-243.009	65	107.5	755.9377131754221
		-684.352	-337.336	65	112.5	762.9767585837328
		-682.836	-472.223	65	117.5	830.2170991850983
		-621.451	-592.587	65	122.5	858.6975176892427
		-558.207	-674.428	65	127.5	875.4698067038124
		-299.735	259.4190420357791	65	232.5	396.4081482601297
		-288.92	260.51973280863405	65	237.5	389.0315549956231
		-297.57	448.79631502167354	65	242.5	538.4849884861463
		-430.042	483.4439606599525	65	247.5	647.0348279944451
		190.6189553144623	198.86030857358784	65	347.5	275.46507664522477
		61.887748443737046	280.39322009731865	65	357.5	287.1418661288852
		-46.1839	451.1051969840912	67	7.5	453.4631715180498
		-508.324	466.4558428755213	67	72.5	689.9090651476563
		-626.181	499.23280173457397	67	77.5	800.834618696135
		-581.716	199.96772765383056	67	82.5	615.1261268261985
		-660.172	130.87909543973626	67	87.5	673.0199658926074
		-677.937	45.41773484093101	67	92.5	679.4569786712367
		-815.115	-46.9152	67	97.5	816.4642894219307
		-856.121	-153.391	67	102.5	869.7542714508032
		-864.578	-249.163	67	107.5	899.7648151039251
		-777.61	-435.27	67	112.5	891.1438185438241
		-730.324	-583.25	67	117.5	934.6411962568509
		-583.221	-660.573	67	122.5	881.1943461778561
		-214.256	584.32031318948	67	237.5	622.362988343567
		-379.914	588.9445169189194	67	242.5	700.8498561538412
		-422.534	482.8116107856071	67	247.5	641.5933957277836
		225.466490393998	115.7814878727221	67	347.5	253.45707964980596
		251.78196879154265	92.23999534635252	67	352.5	268.1461850372675
		-609.116	569.1029447220064	69	77.5	833.6071418428102
		-540.484	333.5984902719327	69	82.5	635.1462209124307
		-646.652	308.94851221964774	69	87.5	716.6646134083746
		-671.542	150.14655988907188	69	92.5	688.1220765463538
		-651.835	27.36411767000162	69	97.5	652.4095387956671
		-662.862	-58.8082	69	102.5	665.4655115813192
		-577.486	-195.991	69	107.5	609.8380847465315
		-562.751	-404.123	69	112.5	692.8233212916103
		-66.1907	657.9762734671617	69	237.5	661.2972027769539
		-293.715	585.2963503294719	69	242.5	654.8588536014449
		-438.306	475.4435270644916	69	247.5	646.6521573709203
		-159.387	233.3847186300011	71	92.5	282.6176234573041
		-170.444	163.142684543529	71	97.5	235.93825265623954
		-181.826	99.63219723689845	71	102.5	207.3334814937241
		-293.734	178.14819272391622	71	107.5	343.5350776004573
		-155.019	-0.372857	71	217.5	155.0196068043621
		-172.992	3.072230002317568	71	222.5	173.01905406169303
		426.8952768546244	-309.931	71	347.5	527.5384685086233
		115.66762217015403	48.46179552652978	73	47.5	125.40950699270246
		61.483725277952104	28.475585114643057	73	52.5	67.75771116025074
		129.70504076233803	-63.9127	73	57.5	144.59676838918855
		227.05541777248035	242.28668277204818	73	92.5	332.049694155135
		298.67795611563946	231.3530982904075	73	97.5	377.79991736101107
		266.33642595023775	311.3993252874644	73	102.5	409.76167656021045
		317.2793695806978	21.684033137466077	73	107.5	318.0194894257768
		275.6486850378056	-78.4962	73	112.5	286.60749928279193
		80.22472914050685	-170.112	73	117.5	188.08027009766042
		-139.587	0.11328815452836594	73	222.5	139.58704448130464
		426.3202306113915	-387.419	73	347.5	576.0577048458078
		335.43972408370297	-383.846	73	352.5	509.76201863439394
		322.21310120195875	-94.4695	75	47.5	335.77637984327185
		285.3448321337167	-149.96	75	52.5	322.3502420904533
		253.50961785684655	-168.56	75	57.5	304.43339767109467
		180.27740277955107	-24.1242	75	62.5	181.88435151422314
		358.7326545030216	267.457252810843	75	97.5	447.462288341607
		496.49192280080143	139.31388420698028	75	102.5	515.6671288139985
		456.2436864374819	20.576103973009186	75	107.5	456.70743093228884
		555.226633260692	-9.3193	75	112.5	555.304838507491
		557.1844724785228	-141.252	75	117.5	574.8100245625338
		516.138671578922	-195.057	75	122.5	551.766635006373
		363.29906367615774	-440.039	75	347.5	570.631322434392
		435.27821687736673	-69.2963	77	47.5	440.7596947790095
		339.90949626734937	-230.062	77	52.5	410.44726321604037
		329.1238482581296	-278.052	77	57.5	430.8542208407879
		457.43499653909686	55.92776496640348	77	97.5	460.8412860767369
		420.773776124712	53.70520413996327	77	102.5	424.18724594919684
		427.23412780416436	-26.5688	77	107.5	428.0594623259302
		470.8761686891977	-109.381	77	112.5	483.41353978056895
		536.5912824329328	-164.479	77	117.5	561.2340857175648
		554.8607762123005	-214.286	77	122.5	594.8017913657856
		573.270644882827	-238.303	77	127.5	620.8282198664612
		528.3738337227167	-286.288	77	132.5	600.9489850417214
		275.83102629125096	-174.902	79	107.5	326.60924704169935
		397.3348362756353	-213.71	79	112.5	451.1615827691893
		339.8382969992947	-285.743	79	117.5	444.00323037218834
		326.0632808380757	-304.248	79	122.5	445.96445118825096
		192.5964997674539	-312.774	79	127.5	367.31595179608064
		103.800183224487	-300.902	79	132.5	318.30218105337383
		216.07374568878876	-358.661	79	137.5	418.7191526371031
		128.84035468715345	-282.916	79	142.5	310.8722517166777
		117.68499402193241	-238.297	79	147.5	265.77272266937257
		104.60363759568976	-148.78	79	152.5	181.87211482778017
		453.74969513854467	-615.606	81	117.5	764.7610769830083
		274.8911792290899	-389.249	81	122.5	476.5289655052139
		238.0116922424108	-360.604	81	127.5	432.07010037059945
		178.98809251402736	-388.414	81	132.5	427.67036637604343
		212.54429971106933	-369.702	81	137.5	426.4442848149981
		166.5687856218601	-280.821	81	142.5	326.50472415634476
		130.6407230802539	-254.215	81	147.5	285.8182456605233
		455.4182959570283	-323.35	83	122.5	558.5346340237264
		416.873412360876	-190.645	83	127.5	458.39819042606473
		317.18298165719347	-228.059	83	137.5	390.66102651516246
		MLT	MLAT	dBn_Median	dBn_Absolute
	|∆Bn|	15.5868	65.7385	557.362	557.362
		18.0115	65.9518	174.618	174.618
		15.4881	66.8554	422.146	422.146
		17.6351	52.904	-28.3837	28.3837
[truncated: 124 more rows]

## Sheet: Figure3
Figure 2a,c-f
		Figure 2a	Figure 2c		Figure 2d		Figure 2e	Figure 2f
	DateTime	SML	SML_MLT	FAC_MLT	SML_MLAT	FAC_MLAT	Velocity	IMF Bz	EYsw
	2015-03-17 12:00:00	-291	4.66038		63.2857			7.58917
	2015-03-17 12:01:00	-289	5.0141		64.3012		19.4904	5.5119
	2015-03-17 12:02:00	-268	5.28147		65.0629			6.41653
	2015-03-17 12:03:00	-227	5.49127		65.6553		59.3795	5.68232
	2015-03-17 12:04:00	-183	5.66078		66.1293			7.56463
	2015-03-17 12:05:00	-139	5.80097		66.517		81.7807	6.44647
	2015-03-17 12:06:00	-136	6.23338		66.0313			2.01906	-2.29507
	2015-03-17 12:07:00	-152	6.00051		65.6938		113.497	4.16775
	2015-03-17 12:08:00	-203	5.60591		65.2642			1.01614	-1.08004
	2015-03-17 12:09:00	-247	5.61602		66.4358		211.55	13.8936
	2015-03-17 12:10:00	-172	5.94341		67.872			1.67635	-1.69285
	2015-03-17 12:11:00	-211	6.11225		68.9232		133.095	-5.45364	4.16463
	2015-03-17 12:12:00	-122	6.12884		68.9232			-5.4741	3.84533
	2015-03-17 12:13:00	-93	6.14542		68.9232		67.9177	-6.8395	4.86591
	2015-03-17 12:14:00	-105	6.16199		68.9232			-8.1278	5.8036
	2015-03-17 12:15:00	-285	6.17858		68.9232		183.669	-3.21815	2.35161
	2015-03-17 12:16:00	-330	6.2891		69.0882			8.11364
	2015-03-17 12:17:00	-287	6.55815		69.6381		173.794	1.68352	-1.54573
	2015-03-17 12:18:00	-286	6.82421		69.9757			3.22237	-2.87916
	2015-03-17 12:19:00	-256	6.84076		69.9757		194.656	2.81744	-2.53863
	2015-03-17 12:20:00	-204	6.85729	9	69.9757	70		2.30314	-2.16223
	2015-03-17 12:21:00	-205	6.55653		69.7111		173.25	0.877064	-0.849365
	2015-03-17 12:22:00	-198	6.73159		70.0961			-3.5534	2.36743
	2015-03-17 12:23:00	-169	6.74809		70.0961		144.941	-4.05321	2.63729
	2015-03-17 12:24:00	-152	6.46095		69.5401			-0.539597	0.278648
	2015-03-17 12:25:00	-162	6.1738		68.9842		120.223	-1.20643	0.595277
	2015-03-17 12:26:00	-163	5.94684		68.6754			0.871056	-0.827245
	2015-03-17 12:27:00	-156	5.62592		68.2016		137.392	1.04773	-0.979141
	2015-03-17 12:28:00	-156	5.54841		68.0365			-5.82965	4.04067
	2015-03-17 12:29:00	-154	5.47088		67.8715		168.28	5.31506
	2015-03-17 12:30:00	-143	5.64603	8	67.7511	70		6.40081
	2015-03-17 12:31:00	-121	5.66242		67.7511		207.817	5.61502
	2015-03-17 12:32:00	-131	5.6788		67.7511			1.28963	-1.52348
	2015-03-17 12:33:00	-226	5.37789		67.4866		238.83	-8.26924	6.09043
	2015-03-17 12:34:00	-226	5.39425		67.4866			-12.0522	8.09454
	2015-03-17 12:35:00	-173	5.71423		68.0425		185.798	-14.8718	10.0077
	2015-03-17 12:36:00	-162	6.0342		68.5985			-14.7366	9.71422
	2015-03-17 12:37:00	-207	6.29394		68.9073		157.984	-14.696	9.65976
	2015-03-17 12:38:00	-216	6.55366		69.2161			-17.2589	11.1825
	2015-03-17 12:39:00	-242	6.56997		69.2161		209.889	-18.9952	12.5564
	2015-03-17 12:40:00	-280	6.28263	10	68.6602	70		-19.4372	12.6335
	2015-03-17 12:41:00	-414	6.15383		68.4892		210.449	-19.2187	12.5916
	2015-03-17 12:42:00	-416	6.24399		68.4449			-18.681	12.0231
	2015-03-17 12:43:00	-416	6.2739		68.1535		304.635	-19.4524	12.4752
	2015-03-17 12:44:00	-316	6.30381		67.8621			-19.305	12.4959
	2015-03-17 12:45:00	-316	6.01642		67.3061		340.321	-19.3211	12.36
	2015-03-17 12:46:00	-363	5.72902		66.7502			-19.8067	12.886
	2015-03-17 12:47:00	-355	5.27306		65.7938		367.995	-20.9754	13.6232
	2015-03-17 12:48:00	-318	4.81709		64.8374			-21.7283	14.054
	2015-03-17 12:49:00	-321	4.52965		64.2815		346.903	-21.1779	13.6407
	2015-03-17 12:50:00	-367	4.07366	10	63.3251	69		-19.4413	12.5163
	2015-03-17 12:51:00	-393	3.92129		62.9247		400.831	-16.7408	10.7511
	2015-03-17 12:52:00	-457	3.7689		62.5244			-18.0708	11.6185
	2015-03-17 12:53:00	-449	3.55628		61.8768		412.163	-18.4027	11.8852
	2015-03-17 12:54:00	-433	3.40388		61.4764			-18.6077	11.9137
	2015-03-17 12:55:00	-428	3.25147		61.076		449.929	-20.3621	12.8983
	2015-03-17 12:56:00	-451	3.09904		60.6756			-21.4742	13.62
	2015-03-17 12:57:00	-468	2.9466		60.2752		454.599	-22.54	14.0608
	2015-03-17 12:58:00	-465	2.96271		60.2752			-23.1959	14.7703
	2015-03-17 12:59:00	-485	2.97881		60.2752		488.391	-25.2757	16.2573
	2015-03-17 13:00:00	-504	2.82634	3	59.8748	63		-26.3976	17.037
	2015-03-17 13:01:00	-497	2.84242		59.8748		474.209	-26.5716	17.0632
	2015-03-17 13:02:00	-514	2.85848		59.8748			-23.9403	15.0478
	2015-03-17 13:03:00	-532	2.87454		59.8748		515.065	-25.7704	16.4621
	2015-03-17 13:04:00	-551	2.89059		59.8748			-24.5826	16.0812
	2015-03-17 13:05:00	-606	2.90662		59.8748		541.857	-25.5311	16.4267
	2015-03-17 13:06:00	-680	2.92265		59.8748			-22.6196	14.198
	2015-03-17 13:07:00	-762	2.93866		59.8748		539.018	-25.4496	16.2645
	2015-03-17 13:08:00	-821	2.95467		59.8748			-24.7474	15.6493
	2015-03-17 13:09:00	-852	2.97066		59.8748		536.947	-25.7149	16.3821
	2015-03-17 13:10:00	-870	2.98665	7	59.8748	64		-25.4329	16.5721
	2015-03-17 13:11:00	-871	3.00262		59.8748		518.5	-24.5748	15.837
	2015-03-17 13:12:00	-875	3.01859		59.8748			-27.126	17.6913
	2015-03-17 13:13:00	-877	3.03455		59.8748		556.908	-23.6689	15.2328
	2015-03-17 13:14:00	-885	3.05049		59.8748			-16.7582	10.4028
	2015-03-17 13:15:00	-924	3.06643		59.8748		552.432	-15.2763	9.53141
	2015-03-17 13:16:00	-986	3.08235		59.8748			-6.69125	4.04906
	2015-03-17 13:17:00	-980	3.09827		59.8748		602.222	-13.4473	8.72016
	2015-03-17 13:18:00	-958	3.10285		60.2438			-3.63784	2.60543
	2015-03-17 13:19:00	-943	3.10742		60.6128		579.091	2.40466	-1.82047
	2015-03-17 13:20:00	-923	3.11198	4	60.9817	64		-15.5213	9.89429
	2015-03-17 13:21:00	-905	3.11653		61.3507		556.166	-15.3062	8.99934
	2015-03-17 13:22:00	-915	3.12108		61.7196			-4.3162	2.28055
	2015-03-17 13:23:00	-956	3.12561		62.0886		519.017	-10.1826	5.96557
	2015-03-17 13:24:00	-1034	3.14145		62.0886			-12.2467	7.41592
	2015-03-17 13:25:00	-1047	3.31321		62.268		492.173	-14.9817	9.07076
	2015-03-17 13:26:00	-1018	3.26881		62.8788			-15.1918	8.72634
	2015-03-17 13:27:00	-1025	3.22439		63.4897		447.055	-18.5048	10.7777
	2015-03-17 13:28:00	-1016	3.06648		64.4685			-17.049	9.82597
	2015-03-17 13:29:00	-1105	2.91989		65.0783		433.616	-18.6697	11.2497
	2015-03-17 13:30:00	-1316	2.88677	4	65.3202	67		-17.4685	10.5352
	2015-03-17 13:31:00	-1528	2.85364		65.5621		526.686	-16.9546	9.76689
	2015-03-17 13:32:00	-1723	2.77861		66.2503			-15.5711	8.84475
	2015-03-17 13:33:00	-1919	2.70357		66.9384		545.342	-15.7332	8.89536
	2015-03-17 13:34:00	-2086	2.62852		67.6266			-14.8714	8.4756
	2015-03-17 13:35:00	-2245	2.54213		68.6837		532.851	-14.3897	8.19341
	2015-03-17 13:36:00	-1770	2.29982		69.5614			-14.8121	8.59872
	2015-03-17 13:37:00	-1699	2.27364		70.0077		486.176	-15.0064	8.84092
	2015-03-17 13:38:00	-1741	2.24747		70.454			10.8845
	2015-03-17 13:39:00	-1895	2.33478		70.5323		503.771	10.3306
	2015-03-17 13:40:00	-1881	2.42208	5	70.6107	64		15.3672
	2015-03-17 13:41:00	-1888	2.39588		71.057		507.622	15.3891
	2015-03-17 13:42:00	-2032	2.36967		71.5032			6.41606
	2015-03-17 13:43:00	-1947	2.31374		71.4249		472.299	2.93387	-1.21588
	2015-03-17 13:44:00	-1868	2.2578		71.3466			6.86469
	2015-03-17 13:45:00	-1732	2.20185		71.2683		527.706	4.24567
	2015-03-17 13:46:00	-1733	2.14589		71.1899			8.2689
	2015-03-17 13:47:00	-1646	2.13373		71.1324		521.098	8.50263
	2015-03-17 13:48:00	-1649	2.12155		71.0748			1.13264	-0.671021
	2015-03-17 13:49:00	-1764	2.13713		71.0748		537.34	1.90778	-0.703608
	2015-03-17 13:50:00	-1753	2.1527	8	71.0748	69		-12.7365	7.37549
	2015-03-17 13:51:00	-1769	2.16826		71.0748		463.288	-19.3215	12.0051
	2015-03-17 13:52:00	-1671	2.18381		71.0748			-18.7312	11.0414
	2015-03-17 13:53:00	-1613	2.12775		70.9965		362.386	-20.0626	11.9807
	2015-03-17 13:54:00	-1530	2.14328		70.9965			-17.252	10.0658
	2015-03-17 13:55:00	-1709	2.15879		70.9965		524.514	-16.8804	10.0538
	2015-03-17 13:56:00	-1704	2.57679		70.6652			-16.9051	10.1491
	2015-03-17 13:57:00	-1565	2.99477		70.334		474.976	-15.9803	9.69178
	2015-03-17 13:58:00	-1654	3.45678		70.1182			-15.5484	9.22367
	2015-03-17 13:59:00	-1660	3.91878		69.9025		435.431	-16.2152	9.66806
	2015-03-17 14:00:00	-1398	4.16349	7	69.7135	69		-16.0463	9.53179
	2015-03-17 14:01:00	-1265	4.40819		69.5244		395.887	-17.9391	10.5999
	2015-03-17 14:02:00	-1324	4.65288		69.3354			-18.0707	10.5553
	2015-03-17 14:03:00	-1270	4.89756		69.1464		362.609	-14.6911	8.83128
	2015-03-17 14:04:00	-1248	5.21382		69.0358			-15.7982	9.70985
	2015-03-17 14:05:00	-1264	5.63173		68.7045		343.717	-17.5747	10.3795
	2015-03-17 14:06:00	-1232	6.04962		68.3733			-27.0967	16.5857
	2015-03-17 14:07:00	-1168	6.15286		68.5095		330.899	-27.8741	16.6173
	2015-03-17 14:08:00	-1232	6.16824		68.5095			-28.4304	17.5878
	2015-03-17 14:09:00	-1051	6.09577		68.3733		409.559	-27.7876	17.0001
	2015-03-17 14:10:00	-1267	6.0233	8	68.237	68		-26.4111	16.1214
	2015-03-17 14:11:00	-1178	5.80941		68.426		400.763	-21.887	13.3103
	2015-03-17 14:12:00	-1087	5.59551		68.615			-21.0732	12.9444
	2015-03-17 14:13:00	-1177	5.38161		68.804		440.081	-19.284	11.7283
	2015-03-17 14:14:00	-1405	5.1677		68.993			-19.9074	12.2035
	2015-03-17 14:15:00	-1298	5.21079		68.8167		388.438	-18.9009	11.5406
	2015-03-17 14:16:00	-1277	4.9371		68.78			-14.6831	8.93991
	2015-03-17 14:17:00	-1341	4.63322		68.8395		374.74	-14.0099	8.7595
	2015-03-17 14:18:00	-1317	4.24148		68.7627			-14.072	8.77205
	2015-03-17 14:19:00	-1224	3.92588		69.1722		356.16	-10.8678	6.83645
	2015-03-17 14:20:00	-1114	3.45124	7	69.0244	70		-8.01561	4.89014
	2015-03-17 14:21:00	-1212	3.14086		68.8839		317.283	-13.9436	8.72511
	2015-03-17 14:22:00	-1301	3.16136		68.3339			-15.6262	9.76687
	2015-03-17 14:23:00	-1303	3.18186		67.7839		477.9	-18.9591	11.7903
	2015-03-17 14:24:00	-1221	3.23902		67.3376			-16.2119	9.83827
	2015-03-17 14:25:00	-1127	3.29618		66.8913		437.01	-20.2505	12.0307
	2015-03-17 14:26:00	-1285	3.09633		66.8103			-18.6639	11.662
	2015-03-17 14:27:00	-1718	3.11159		66.8103		458.62	-22.5263	13.7199
	2015-03-17 14:28:00	-1631	3.17174		66.6824			-18.4958	10.9531
	2015-03-17 14:29:00	-1598	3.23189		66.5544		481.362	-19.6848	11.8933
	2015-03-17 14:30:00	-1690	3.30373	6	66.0763	69		-20.9194	12.6866
	2015-03-17 14:31:00	-1590	3.56881		65.9456		456.533	-20.7019	12.472
	2015-03-17 14:32:00	-1337	3.66964		65.8074			-21.2412	12.8184
	2015-03-17 14:33:00	-1305	3.77047		65.6693		421.135	-20.8927	12.6902
	2015-03-17 14:34:00	-1416	4.11139		65.8097			-20.2464	12.1887
	2015-03-17 14:35:00	-1281	4.41564		65.8464		351.698	-19.5845	11.7372
	2015-03-17 14:36:00	-1090	4.64602		65.9274			-19.5963	11.7238
	2015-03-17 14:37:00	-1140	4.71019		65.6855		351.702	-21.3761	12.8884
	2015-03-17 14:38:00	-1180	4.77435		65.4436			-22.6304	13.5873
	2015-03-17 14:39:00	-1287	4.82382		65.2335		359.199	-19.2935	11.7484
	2015-03-17 14:40:00	-1194	4.78773	8	65.1616	67		-18.6383	11.2932
	2015-03-17 14:41:00	-1232	5.01709		64.983		317.39	-18.8773	11.4476
	2015-03-17 14:42:00	-1370	5.21225		65.0144			-18.0243	10.9295
	2015-03-17 14:43:00	-1319	5.40741		65.0458		311.127	-18.9458	11.3042
	2015-03-17 14:44:00	-1352	5.58892		65.3687			-16.4413	10.0793
	2015-03-17 14:45:00	-1296	5.53034		65.413		324.31	-19.27	11.4885
	2015-03-17 14:46:00	-1302	5.31687		64.7654			-19.7592	12.349
	2015-03-17 14:47:00	-1487	5.0804		64.5807		395.18	-15.2728	9.20465
	2015-03-17 14:48:00	-1372	5.01015		64.7189			-16.6263	10.1432
	2015-03-17 14:49:00	-1355	4.99128		64.9289		346.688	-16.7689	10.1927
	2015-03-17 14:50:00	-1405	4.97241	3	65.139	66		-18.8803	11.5274
	2015-03-17 14:51:00	-1452	4.98426		64.8493		412.44	-18.8019	11.4587
	2015-03-17 14:52:00	-1447	4.73067		64.6662			-18.4714	11.2875
	2015-03-17 14:53:00	-1510	4.56618		64.6348		407.157	-18.1529	10.8803
	2015-03-17 14:54:00	-1485	4.4017		64.6034			-18.164	11.1296
	2015-03-17 14:55:00	-1455	4.25089		64.2805		479.151	-17.9837	11.0782
	2015-03-17 14:56:00	-1208	4.01102		63.8061			-19.1782	11.7203
	2015-03-17 14:57:00	-1169	3.92605		64.0234		526.018	-19.2137	11.7196
	2015-03-17 14:58:00	-1399	3.938		63.7337			-19.8756	12.1666
	2015-03-17 14:59:00	-1480	3.94996		63.4439		654.773	-18.7257	11.3885
	2015-03-17 15:00:00	-1353	3.91059	4	63.0822	65		-18.6465	11.531
	2015-03-17 15:01:00	-1348	3.87123		62.7206		665.323	-19.2876	11.8313
	2015-03-17 15:02:00	-1386	3.88679		62.7206			-18.9887	11.923
	2015-03-17 15:03:00	-1390	3.90237		62.7206		552.581	-19.0768	11.7327
	2015-03-17 15:04:00	-1297	3.82889		62.569			-17.1324	10.524
	2015-03-17 15:05:00	-1181	3.75542		62.4174		724.679	-23.9331	14.4389
	2015-03-17 15:06:00	-1345	3.68199		62.2658			-23.2443	14.2104
	2015-03-17 15:07:00	-1405	3.69766		62.2658		497.848	-19.3914	11.5895
	2015-03-17 15:08:00	-1457	3.71335		62.2658			-18.9154	11.3874
	2015-03-17 15:09:00	-1481	3.72908		62.2658		531.158	-20.5426	12.4542
	2015-03-17 15:10:00	-1428	3.84523	9	62.0484	65		-18.4508	10.8231
	2015-03-17 15:11:00	-1395	3.96142		61.8311		475.775	-16.2174	9.48007
	2015-03-17 15:12:00	-1326	4.07763		61.6137			-18.2822	10.9629
	2015-03-17 15:13:00	-1171	4.19384		61.3963		493.043	-16.5761	9.96553
	2015-03-17 15:14:00	-1089	4.31009		61.179			-18.438	11.1083
	2015-03-17 15:15:00	-1013	4.42636		60.9616		605.323	-17.7948	10.651
	2015-03-17 15:16:00	-1040	4.54266		60.7443			-16.9726	10.2253
	2015-03-17 15:17:00	-1005	4.659		60.5269		639.458	-15.5347	9.02293
	2015-03-17 15:18:00	-1009	4.77536		60.3096			-14.8315	8.51286
	2015-03-17 15:19:00	-1032	4.89176		60.0922		511.055	-15.0546	8.68131
	2015-03-17 15:20:00	-1060	5.00819	2	59.8748	59		-15.2629	8.77729
	2015-03-17 15:21:00	-1146	5.02424		59.8748		342.74	-16.0045	9.67706
	2015-03-17 15:22:00	-1175	5.04033		59.8748			-18.9564	11.4074
	2015-03-17 15:23:00	-1205	5.05644		59.8748		288.057	-17.0202	10.1694
	2015-03-17 15:24:00	-1136	5.0726		59.8748			-18.7149	11.5966
	2015-03-17 15:25:00	-1013	5.08879		59.8748		291.652	-16.1883	9.3621
	2015-03-17 15:26:00	-957	5.26101		60.0637			-17.9122	10.9657
	2015-03-17 15:27:00	-1079	5.44582		60.4641		388.237	-18.6878	11.455
	2015-03-17 15:28:00	-934	5.63067		60.8645			-19.2315	12.0077
	2015-03-17 15:29:00	-846	5.81555		61.2649		491.739	-19.6328	11.8173
	2015-03-17 15:30:00	-886	6.14556	3	61.8363	60		-19.5098	11.7498
	2015-03-17 15:31:00	-936	6.47561		62.4077		464.636	-13.7047	7.62615
	2015-03-17 15:32:00	-1008	6.11937		61.9008			-14.3258	7.19637
	2015-03-17 15:33:00	-1136	5.76317		61.3939		410.91	-17.4177	10.1936
	2015-03-17 15:34:00	-1180	5.29746		60.9402			-14.4378	8.3052
	2015-03-17 15:35:00	-1206	4.83179		60.4864		282.55	-21.2558	12.8995
	2015-03-17 15:36:00	-1275	4.36615		60.0326			-20.2697	12.4526
	2015-03-17 15:37:00	-1276	3.74456		59.3899		380.934	-22.1395	13.597
	2015-03-17 15:38:00	-1358	3.11045		58.5357			-22.7349	14.0686
	2015-03-17 15:39:00	-1497	2.47639		57.6815		409.405	-9.65445	5.18242
	2015-03-17 15:40:00	-1666	1.84236	3	56.8273	61		-3.40292	-1.0532
	2015-03-17 15:41:00	-1650	1.06328		55.8021		373.399	-19.1186	11.5682
	2015-03-17 15:42:00	-1573	0.284251		54.7769			-21.5373	13.1255
	2015-03-17 15:43:00	-1541	0.191581		54.83		451.247	-21.0931	12.4438
	2015-03-17 15:44:00	-1623	0.098951		54.8831			-20.7275	12.5696
	2015-03-17 15:45:00	-1673	0.115914		54.8831		504.052	-14.4898	8.35575
	2015-03-17 15:46:00	-1659	0.132916		54.8831			-9.98805	4.29255
	2015-03-17 15:47:00	-1630	0.14996		54.8831		554.018	-13.8331	7.69954
	2015-03-17 15:48:00	-1574	0.167043		54.8831			-16.1325	9.29741
	2015-03-17 15:49:00	-1534	0.184167		54.8831		545.749	-19.8834	12.2186
	2015-03-17 15:50:00	-1603	0.201331	2	54.8831	58		-20.963	13.224
	2015-03-17 15:51:00	-1506	0.218535		54.8831		493.533	-21.9033	13.668
	2015-03-17 15:52:00	-1391	0.235778		54.8831			-21.2038	12.9587
	2015-03-17 15:53:00	-1359	0.253062		54.8831		630.141	-19.8844	11.9027
	2015-03-17 15:54:00	-1348	0.270385		54.8831			-14.7785	8.32323
	2015-03-17 15:55:00	-1297	0.287747		54.8831		525.246	-16.8502	10.2818
	2015-03-17 15:56:00	-1298	0.305148		54.8831			-17.944	10.7386
	2015-03-17 15:57:00	-1403	0.322587		54.8831		504.195	-18.3033	10.8779
	2015-03-17 15:58:00	-1398	0.340065		54.8831			-16.9891	10.1599
	2015-03-17 15:59:00	-1477	0.357581		54.8831		571.067	-16.7083	9.77458
	2015-03-17 16:00:00	-1493	0.375134	4	54.8831	62		-17.6654	10.542
	2015-03-17 16:01:00	-1538	0.392725		54.8831		637.939	-17.9726	10.7786
	2015-03-17 16:02:00	-1588	0.410352		54.8831			-18.67	11.232
	2015-03-17 16:03:00	-1654	0.428016		54.8831		490.797	-19.2694	11.5087
	2015-03-17 16:04:00	-1511	0.445715		54.8831			-19.253	11.6339
	2015-03-17 16:05:00	-1374	0.463449		54.8831		594.515	-18.7244	11.2001
	2015-03-17 16:06:00	-1320	0.481219		54.8831			-18.125	10.7651
	2015-03-17 16:07:00	-1217	0.499022		54.8831		563.144	-20.3502	12.4778
	2015-03-17 16:08:00	-1170	0.516859		54.8831			-23.1467	14.3106
	2015-03-17 16:09:00	-1122	0.534729		54.8831		628.609	-18.4546	11.2527
	2015-03-17 16:10:00	-1086	0.552631	5	54.8831	63		-21.0815	12.9542
	2015-03-17 16:11:00	-1108	0.570566		54.8831		586.126	-22.4162	13.7483
	2015-03-17 16:12:00	-1093	1.07077		55.3369			-21.2134	12.9301
	2015-03-17 16:13:00	-1087	1.571		55.7907		552.348	-19.198	11.9972
	2015-03-17 16:14:00	-1067	2.07126		56.2445			-21.6776	13.4409
	2015-03-17 16:15:00	-1068	2.08931		56.2445		512.705	-15.3668	9.37197
	2015-03-17 16:16:00	-1025	2.1074		56.2445			-18.1104	11.2922
	2015-03-17 16:17:00	-940	2.12551		56.2445		584.675	-18.0271	10.725
	2015-03-17 16:18:00	-910	2.14364		56.2445			-18.258	10.9469
	2015-03-17 16:19:00	-854	2.16181		56.2445		607.257	-14.2295	8.47678
	2015-03-17 16:20:00	-821	2.17999	4	56.2445	60		-16.2142	9.86636
	2015-03-17 16:21:00	-827	2.19821		56.2445		550.697	-16.9244	10.2949
	2015-03-17 16:22:00	-871	2.21644		56.2445			-16.786	10.2215
	2015-03-17 16:23:00	-863	1.75246		55.7907		536.683	-16.6542	10.2011
	2015-03-17 16:24:00	-845	1.28851		55.3369			-16.9224	10.2918
	2015-03-17 16:25:00	-866	0.824598		54.8831		273.143	-16.0085	9.63629
	2015-03-17 16:26:00	-881	1.22477		55.5543			-17.0584	10.4297
	2015-03-17 16:27:00	-870	1.62497		56.2254		256.497	-15.4407	9.30949
	2015-03-17 16:28:00	-924	2.02518		56.8966			-17.0082	10.3537
	2015-03-17 16:29:00	-982	2.42541		57.5677		432.534	-16.6037	10.0525
	2015-03-17 16:30:00	-1015	2.82565	3	58.2389	65		-15.6313	9.39846
	2015-03-17 16:31:00	-1089	3.22592		58.91		644.547	-15.0269	9.15826
	2015-03-17 16:32:00	-1070	3.62971		59.8709			-11.2443	6.76539
	2015-03-17 16:33:00	-1208	3.86925		60.8244		598.529	-13.247	7.98345
	2015-03-17 16:34:00	-1222	4.30974		61.889			-12.0724	7.1619
	2015-03-17 16:35:00	-1265	4.75024		62.9536		689.45	-10.2	6.26089
	2015-03-17 16:36:00	-1240	5.19072		64.0183			-11.3875	6.81176
	2015-03-17 16:37:00	-1417	5.24939		64.4118		688.625	-9.74694	5.76487
	2015-03-17 16:38:00	-1373	5.30806		64.8053			-16.0004	9.73421
	2015-03-17 16:39:00	-1361	5.36674		65.1987		624.82	-13.8082	8.16484
	2015-03-17 16:40:00	-1417	5.42544	6	65.5922	68		-6.7756	4.00238
	2015-03-17 16:41:00	-1486	5.48414		65.9857		572.13	-6.92662	4.10269
	2015-03-17 16:42:00	-1614	5.54284		66.3792			-10.4804	6.14628
	2015-03-17 16:43:00	-1717	5.59803		66.4829		607.969	-7.91746	4.57744
	2015-03-17 16:44:00	-1794	5.83219		66.5623			-11.4818	6.67325
	2015-03-17 16:45:00	-1871	5.81053		66.1688		596.007	-13.2417	7.95859
	2015-03-17 16:46:00	-1731	5.78888		65.7753			-14.7109	8.70531
	2015-03-17 16:47:00	-1553	5.76723		65.3818		658.152	-14.9666	8.82167
	2015-03-17 16:48:00	-1553	5.74558		64.9884			-14.8494	8.76893
	2015-03-17 16:49:00	-1456	5.72393		64.5949		566.33	-15.3856	9.06365
	2015-03-17 16:50:00	-1301	5.70228	7	64.2014	65		-17.2378	9.81127
	2015-03-17 16:51:00	-1352	5.76972		63.9595		458.713	-10.5591	6.06335
	2015-03-17 16:52:00	-1409	5.74806		63.566			-3.04453	1.73192
	2015-03-17 16:53:00	-1460	5.7264		63.1725		518.836	-17.4811	9.69531
	2015-03-17 16:54:00	-1374	5.70474		62.779			-17.7183	10.5123
	2015-03-17 16:55:00	-1230	5.66838		62.4174		554.509	-17.9734	10.6609
	2015-03-17 16:56:00	-1281	5.68689		62.4174			-17.0082	10.0368
	2015-03-17 16:57:00	-1232	5.7054		62.4174		454.563	-16.1205	9.34325
	2015-03-17 16:58:00	-1303	5.72389		62.4174			-16.6116	9.69246
	2015-03-17 16:59:00	-1294	5.74238		62.4174		378.613	-20.3775	11.665
	2015-03-17 17:00:00	-1228	5.76086	6	62.4174	66		-21.0148	12.2709
	2015-03-17 17:01:00	-1176	5.77934		62.4174		373.632	-16.4669	9.52024
	2015-03-17 17:02:00	-1191	5.70871		62.2658			-20.0821	11.3656
	2015-03-17 17:03:00	-1206	5.72717		62.2658		296.261	-18.0616	10.6657
	2015-03-17 17:04:00	-1266	5.74561		62.2658			-17.3504	10.1696
	2015-03-17 17:05:00	-1259	5.76403		62.2658		211.074	-17.9337	10.8172
	2015-03-17 17:06:00	-1136	5.78245		62.2658			-18.0597	10.7333
	2015-03-17 17:07:00	-1039	5.80086		62.2658		271.071	-18.6323	11.1163
	2015-03-17 17:08:00	-983	5.81925		62.2658			-20.9697	12.6674
	2015-03-17 17:09:00	-996	5.83763		62.2658		275.612	-19.3221	11.7248
	2015-03-17 17:10:00	-1046	5.85599	5	62.2658	64		-18.5798	11.1114
	2015-03-17 17:11:00	-1059	5.87434		62.2658		369.849	-19.3199	11.5042
	2015-03-17 17:12:00	-1107	5.89268		62.2658			-16.1981	9.62837
	2015-03-17 17:13:00	-1120	5.911		62.2658		280.144	-15.4279	9.12184
	2015-03-17 17:14:00	-1028	5.9293		62.2658			-13.999	8.24313
	2015-03-17 17:15:00	-925	5.94759		62.2658		151.167	-17.3053	10.2108
	2015-03-17 17:16:00	-917	5.96586		62.2658			-18.431	10.6397
	2015-03-17 17:17:00	-909	5.98412		62.2658		194.688	-18.9081	11.0499
	2015-03-17 17:18:00	-919	5.79431		62.5975			-17.7287	10.1488
	2015-03-17 17:19:00	-860	5.60449		62.9293		407.74	-22.0084	12.68
	2015-03-17 17:20:00	-792	5.41465	4	63.2611	65		-21.6323	12.6536
	2015-03-17 17:21:00	-797	5.2248		63.5928		388.596	-20.6652	12.135
	2015-03-17 17:22:00	-793	5.03492		63.9246			-21.9891	12.8352
	2015-03-17 17:23:00	-956	4.89232		64.2069		396.41	-20.7274	12.1269
	2015-03-17 17:24:00	-1280	4.74971		64.4892			-21.2862	12.4775
	2015-03-17 17:25:00	-1294	4.60707		64.7715		368.751	-19.2756	10.7812
	2015-03-17 17:26:00	-1161	4.46442		65.0538			-15.7608	8.55007
	2015-03-17 17:27:00	-956	4.32175		65.3361		462.615	-16.5813	10.1832
	2015-03-17 17:28:00	-924	4.17906		65.6184			-16.8599	9.2069
	2015-03-17 17:29:00	-1101	4.02331		64.6155		358.122	-19.3493	11.2024
	2015-03-17 17:30:00	-1272	3.86754	5	63.6126	65		-20.891	12.4326
	2015-03-17 17:31:00	-1320	3.71176		62.6097		292.624	-19.4994	11.7691
	2015-03-17 17:32:00	-1075	3.55596		61.6068			-18.8248	11.3573
	2015-03-17 17:33:00	-751	3.40014		60.6039		332.106	-14.3596	8.70844
	2015-03-17 17:34:00	-1417	3.197		59.6504			-12.5783	7.75447
	2015-03-17 17:35:00	-1520	2.99384		58.697		369.237	-14.1342	8.70829
	2015-03-17 17:36:00	-1327	2.79067		57.7435			-15.2201	9.38277
	2015-03-17 17:37:00	-1719	2.58747		56.79		476.331	-15.2503	9.25784
	2015-03-17 17:38:00	-1130	2.38426		55.8366			-15.4244	9.64773
	2015-03-17 17:39:00	-656	2.18103		54.8831		466.487	-13.9962	8.39465
	2015-03-17 17:40:00	-964	2.19886	4	54.8831	61		-15.6944	9.40302
	2015-03-17 17:41:00	-1217	2.21666		54.8831		425.227	-14.8551	8.91295
	2015-03-17 17:42:00	-1087	2.23445		54.8831			-14.5818	8.27687
	2015-03-17 17:43:00	-977	2.25222		54.8831		321.608	-16.8156	9.63343
	2015-03-17 17:44:00	-950	2.26997		54.8831			-19.1665	11.3945
	2015-03-17 17:45:00	-629	2.28771		54.8831		398.059	-13.28	8.0774
	2015-03-17 17:46:00	-806	2.30542		54.8831			-15.7858	9.64165
	2015-03-17 17:47:00	-1210	2.32312		54.8831		405.386	-15.2475	9.06989
	2015-03-17 17:48:00	-1221	2.34079		54.8831			-16.3465	8.82846
	2015-03-17 17:49:00	-1135	2.35848		54.8831		416.039	-14.8571	8.50629
	2015-03-17 17:50:00	-1179	2.37614	4	54.8831	62		-14.691	8.67403
	2015-03-17 17:51:00	-1080	2.39379		54.8831		415.683	-13.6921	8.38433
	2015-03-17 17:52:00	-851	2.41142		54.8831			-10.9602	6.68125
	2015-03-17 17:53:00	-734	2.42904		54.8831		405.195	-15.9649	9.68274
	2015-03-17 17:54:00	-749	2.44663		54.8831			-14.2792	8.66221
	2015-03-17 17:55:00	-729	2.46421		54.8831		379.745	-13.6904	7.99722
	2015-03-17 17:56:00	-783	2.48177		54.8831			-10.017	5.64907
	2015-03-17 17:57:00	-782	2.49932		54.8831		389.72	-13.4291	7.93133
	2015-03-17 17:58:00	-798	2.51684		54.8831			-13.1541	7.58373
	2015-03-17 17:59:00	-779	2.53436		54.8831		383.738	-13.1157	7.63761
	2015-03-17 18:00:00	-715	2.55182	5	54.8831	64		-12.845	7.25122
	2015-03-17 18:01:00	-788	2.56927		54.8831		377.757	-11.321	5.98548
	2015-03-17 18:02:00	-897	2.58671		54.8831			-12.1646	6.85226
	2015-03-17 18:03:00	-946	2.60413		54.8831		409.081	-12.1923	6.83881
	2015-03-17 18:04:00	-973	2.62153		54.8831			-11.5347	6.36643
	2015-03-17 18:05:00	-991	2.63891		54.8831		490.083	-11.4153	6.30131
	2015-03-17 18:06:00	-987	2.72603		55.8641			-10.987	5.86406
	2015-03-17 18:07:00	-945	2.81313		56.8451		566.031	-10.1336	5.29565
	2015-03-17 18:08:00	-925	2.90022		57.8261			-11.6308	6.36564
	2015-03-17 18:09:00	-946	2.98729		58.8071		557.785	-11.6427	6.29267
	2015-03-17 18:10:00	-958	3.07435	5	59.7881	65		-11.8244	6.30427
	2015-03-17 18:11:00	-941	3.16139		60.7691		506.427	-11.6664	6.38254
	2015-03-17 18:12:00	-1001	3.24841		61.7501			-11.5662	6.15209
	2015-03-17 18:13:00	-1010	3.33542		62.7311		503.741	-11.5537	6.3917
	2015-03-17 18:14:00	-998	3.52646		63.734			-12.303	6.20294
	2015-03-17 18:15:00	-1154	3.71748		64.7369		429.114	-11.8971	6.4972
	2015-03-17 18:16:00	-1163	3.95578		65.6903			-10.9913	6.01645
	2015-03-17 18:17:00	-1071	4.12432		65.6628		401.879	-7.81325	3.9462
	2015-03-17 18:18:00	-979	4.29285		65.6353			-10.6533	5.63905
	2015-03-17 18:19:00	-1198	4.46136		65.6077		422.549	-11.0125	5.73809
	2015-03-17 18:20:00	-1232	4.62986	6	65.5802	66		-11.2033	6.01324
	2015-03-17 18:21:00	-1220	4.79835		65.5527		376.605	-11.4859	6.10692
	2015-03-17 18:22:00	-1358	4.96682		65.5251			-8.68162	4.98383
	2015-03-17 18:23:00	-1282	5.13528		65.4976		389.552	-5.164	2.63822
	2015-03-17 18:24:00	-1227	5.30373		65.4701			-5.05883	2.4343
	2015-03-17 18:25:00	-1250	5.32083		65.4701		489.176	-10.0533	5.25906
	2015-03-17 18:26:00	-1214	5.38521		65.4206			-8.56194	4.07938
	2015-03-17 18:27:00	-1212	5.40229		65.4206		501.146	-6.81161	2.61536
	2015-03-17 18:28:00	-1137	5.37205		65.4701			-7.86024	3.59627
	2015-03-17 18:29:00	-1063	5.34181		65.5195		494.622	-11.7329	5.33406
	2015-03-17 18:30:00	-1033	5.31155	6	65.569	70		-4.21448	0.957167
	2015-03-17 18:31:00	-1115	5.28128		65.6184		562.746	-7.37116	3.09515
	2015-03-17 18:32:00	-1131	5.251		65.6679			-9.06432	4.31835
	2015-03-17 18:33:00	-1076	5.268		65.6679		535.29	-8.32045	4.30385
	2015-03-17 18:34:00	-1190	5.23769		65.7174			-5.75715	2.76746
	2015-03-17 18:35:00	-1316	5.20737		65.7668		513.403	-7.24314	3.45011
	2015-03-17 18:36:00	-1340	5.12029		65.7449			-7.0122	3.4765
	2015-03-17 18:37:00	-1295	4.98591		65.7724		464.089	-5.9443	2.88652
	2015-03-17 18:38:00	-1232	4.85152		65.8			-2.13399	0.482566
	2015-03-17 18:39:00	-1159	4.7644		65.778		433.413	-12.9181	7.44106
	2015-03-17 18:40:00	-1149	4.67728	6	65.7561	70		-13.8786	7.79903
	2015-03-17 18:41:00	-1092	4.59014		65.7342		449.024	-10.3798	5.7606
	2015-03-17 18:42:00	-1161	4.50299		65.7123			-9.41611	5.42202
	2015-03-17 18:43:00	-1196	4.41583		65.6903		381.66	-9.28429	5.25982
	2015-03-17 18:44:00	-1266	4.28137		65.7179			-6.68698	3.53899
	2015-03-17 18:45:00	-1240	4.19418		65.696		302.988	-8.06105	4.62753
	2015-03-17 18:46:00	-1340	4.10699		65.674			-7.89911	4.2794
	2015-03-17 18:47:00	-1424	4.12382		65.674		307.293	-16.5141	9.70829
	2015-03-17 18:48:00	-1365	4.14063		65.674			-17.4141	10.3352
	2015-03-17 18:49:00	-1357	4.15744		65.674		234.324	-15.5498	9.31481
	2015-03-17 18:50:00	-1435	4.17424	6	65.674	70		-21.7429	13.0197
	2015-03-17 18:51:00	-1428	4.19102		65.674		359.876	-20.9911	12.8002
	2015-03-17 18:52:00	-1367	4.2078		65.674			-16.9062	10.254
	2015-03-17 18:53:00	-1324	4.22456		65.674		431.014	-16.5337	9.74611
	2015-03-17 18:54:00	-1327	4.24131		65.674			-12.1836	7.01881
	2015-03-17 18:55:00	-1361	4.25805		65.674		369.87	-14.9877	8.63432
	2015-03-17 18:56:00	-1347	4.27478		65.674			-18.1706	10.5561
	2015-03-17 18:57:00	-1293	4.29149		65.674		274.411	-19.2245	11.2786
	2015-03-17 18:58:00	-1231	4.45953		65.6465			-20.0056	11.5563
	2015-03-17 18:59:00	-1128	4.62756		65.619		180.822	-19.7727	11.4525
	2015-03-17 19:00:00	-1209	4.79558	8	65.5914	69		-17.4856	10.0126
	2015-03-17 19:01:00	-1186	4.81225		65.5914		242.422	-18.3978	10.6895
	2015-03-17 19:02:00	-1213	4.82892		65.5914			-2.71564	1.04411
	2015-03-17 19:03:00	-1101	4.84557		65.5914		398.649	-11.3922	6.52309
	2015-03-17 19:04:00	-1125	4.86221		65.5914			-15.7077	8.99914
	2015-03-17 19:05:00	-1166	4.87884		65.5914		275.998	-5.90962	2.84638
	2015-03-17 19:06:00	-1313	4.89546		65.5914			2.45929	-2.33997
	2015-03-17 19:07:00	-1303	4.91207		65.5914		130.117	1.98709	-2.27607
	2015-03-17 19:08:00	-1218	4.92868		65.5914			4.33498	-3.81833
	2015-03-17 19:09:00	-1164	4.79393		65.619		155.733	-12.184	6.47111
	2015-03-17 19:10:00	-1287	4.65918	8	65.6465	67		-12.1292	6.51333
	2015-03-17 19:11:00	-1347	4.52442		65.674		78.7418	-10.97	5.91887
	2015-03-17 19:12:00	-1343	4.54101		65.674			-10.0026	5.35214
	2015-03-17 19:13:00	-1371	4.55758		65.674		316.952	-11.8821	6.60831
	2015-03-17 19:14:00	-1372	4.57415		65.674			-13.2502	7.24031
	2015-03-17 19:15:00	-1390	4.69475		65.696		282.764	-13.021	7.17537
	2015-03-17 19:16:00	-1353	4.81534		65.7179			-14.9453	8.3781
	2015-03-17 19:17:00	-1130	4.98321		65.6903		172.349	-15.0226	8.37855
	2015-03-17 19:18:00	-1064	4.99974		65.6903			-13.0607	7.25945
	2015-03-17 19:19:00	-985	5.1676		65.6628		274.562	-12.9038	6.84311
	2015-03-17 19:20:00	-940	5.33544	7	65.6353	68		-12.7919	6.77715
	2015-03-17 19:21:00	-853	5.50328		65.6077		296.023	-13.2563	7.17992
	2015-03-17 19:22:00	-793	5.67111		65.5802			-13.9695	7.75704
	2015-03-17 19:23:00	-832	5.79161		65.6021		243.549	-12.6479	6.92264
	2015-03-17 19:24:00	-904	5.91211		65.6241			-12.1163	6.71098
	2015-03-17 19:25:00	-1010	6.03259		65.646		229.463	-14.2903	8.38556
	2015-03-17 19:26:00	-1038	6.04904		65.646			-15.3802	8.91021
	2015-03-17 19:27:00	-827	6.06547		65.646		242.669	-13.9537	7.9063
	2015-03-17 19:28:00	-918	6.0346		65.6954			-14.7587	8.28695
	2015-03-17 19:29:00	-1017	6.15506		65.7174		308.045	-15.0506	8.33695
	2015-03-17 19:30:00	-951	6.12418	7	65.7668	68		-14.4132	8.15153
	2015-03-17 19:31:00	-881	6.09329		65.8163		335.802	-14.5825	8.27357
	2015-03-17 19:32:00	-821	6.10969		65.8163			-14.343	8.00929
	2015-03-17 19:33:00	-773	6.12609		65.8163		290.084	-14.7509	8.20492
	2015-03-17 19:34:00	-749	6.18977		65.7668			-14.1319	7.91255
	2015-03-17 19:35:00	-786	6.25345		65.7174		297.216	-14.9056	8.34631
	2015-03-17 19:36:00	-778	6.31712		65.6679			-14.4254	8.05945
	2015-03-17 19:37:00	-764	6.38079		65.6184		279.997	-14.9973	8.23903
	2015-03-17 19:38:00	-773	6.44445		65.569			-15.2052	8.25651
	2015-03-17 19:39:00	-749	6.5081		65.5195		222.397	-15.217	8.46234
	2015-03-17 19:40:00	-849	6.57175	4	65.4701	63		-15.1357	8.33398
	2015-03-17 19:41:00	-803	6.6354		65.4206		223.822	-15.2985	8.41272
	2015-03-17 19:42:00	-707	6.47797		64.4177			-15.5489	8.62101
	2015-03-17 19:43:00	-708	6.27323		63.4642		275.413	-15.4083	8.49743
	2015-03-17 19:44:00	-702	6.0685		62.5108			-13.9503	7.51833
	2015-03-17 19:45:00	-635	5.86375		61.5573		354.275	-14.7063	8.00328
	2015-03-17 19:46:00	-499	5.65901		60.6039			-13.9213	7.26619
	2015-03-17 19:47:00	-455	5.45426		59.6504		324.277	-14.5343	8.11009
	2015-03-17 19:48:00	-474	5.24951		58.697			-14.1482	8.04333
	2015-03-17 19:49:00	-436	5.04476		57.7435		203.431	-14.4134	7.64586
	2015-03-17 19:50:00	-478	4.84001	1	56.79	60		-14.2652	7.814
	2015-03-17 19:51:00	-533	4.63525		55.8366		324.608	-14.2576	7.5072
	2015-03-17 19:52:00	-539	4.43049		54.8831			-13.4663	7.15397
	2015-03-17 19:53:00	-571	4.44681		54.8831		288.795	-14.0386	7.13651
	2015-03-17 19:54:00	-716	4.46312		54.8831			-14.5455	7.59587
	2015-03-17 19:55:00	-674	4.45544		55.9581		468.805	-14.281	7.43563
	2015-03-17 19:56:00	-700	4.44775		57.033			-15.0016	7.71933
	2015-03-17 19:57:00	-731	4.44006		58.1079		280.06	-15.3507	7.77287
	2015-03-17 19:58:00	-719	4.43237		59.1829			-15.1994	7.87154
	2015-03-17 19:59:00	-726	4.51843		60.1639		295.508	-14.7083	7.82324
	2015-03-17 20:00:00	-837	4.51074	5	61.2388	70		-15.1044	8.14544
	2015-03-17 20:01:00	-851	4.50305		62.3137		310.957	-15.1992	8.2225
	2015-03-17 20:02:00	-997	4.69315		63.3167			-15.117	7.77151
	2015-03-17 20:03:00	-904	4.88324		64.3196		335.443	-15.0669	7.96673
	2015-03-17 20:04:00	-1004	5.07334		65.3225			-14.8525	7.7557
	2015-03-17 20:05:00	-870	5.31073		66.2759		261.711	-15.3792	8.32988
	2015-03-17 20:06:00	-864	5.57212		66.1545			-14.9133	8.09037
	2015-03-17 20:07:00	-885	5.83351		66.033		176.716	-15.0443	8.00111
	2015-03-17 20:08:00	-1265	6.04761		65.961			-14.5833	7.39378
	2015-03-17 20:09:00	-1152	6.26171		65.8889		223.311	-14.7218	7.94035
	2015-03-17 20:10:00	-1247	6.38206	7	65.9109	70		-15.0059	8.15848
	2015-03-17 20:11:00	-1206	6.64346		65.7894		382.414	-14.0393	7.75879
	2015-03-17 20:12:00	-1180	6.90485		65.6679			-14.4924	7.8608
	2015-03-17 20:13:00	-1371	6.96847		65.6184		450.534	-14.952	8.57647
	2015-03-17 20:14:00	-1369	7.03209		65.569			-14.5706	8.17006
	2015-03-17 20:15:00	-1173	7.0957		65.5195		475.187	-14.6548	8.05358
	2015-03-17 20:16:00	-1223	7.06474		65.569			-14.7467	8.05301
	2015-03-17 20:17:00	-1317	7.03377		65.6184		476.349	-15.0702	7.97508
	2015-03-17 20:18:00	-1359	7.00281		65.6679			-15.1698	8.01409
	2015-03-17 20:19:00	-1277	7.01914		65.6679		534.436	-15.1498	8.28142
	2015-03-17 20:20:00	-1218	7.03548	6	65.6679	70		-15.3284	8.28639
	2015-03-17 20:21:00	-1201	7.05182		65.6679		654.982	-15.5117	8.41613
	2015-03-17 20:22:00	-1278	7.06816		65.6679			-15.54	8.25316
	2015-03-17 20:23:00	-1281	7.0845		65.6679		471.286	-15.6271	8.45277
	2015-03-17 20:24:00	-1282	7.10085		65.6679			-15.4138	8.20279
	2015-03-17 20:25:00	-1279	7.1172		65.6679		606.408	-15.1419	7.85268
	2015-03-17 20:26:00	-1212	7.13355		65.6679			-15.3903	7.8974
	2015-03-17 20:27:00	-1183	7.19719		65.6184		507.713	-15.369	8.294
	2015-03-17 20:28:00	-1252	7.26085		65.569			-14.9387	7.45234
	2015-03-17 20:29:00	-1260	7.27721		65.569		541.049	-15.7127	8.62717
	2015-03-17 20:30:00	-1259	7.29357	7	65.569	70		-15.0498	8.23968
	2015-03-17 20:31:00	-1192	7.30993		65.569		819.088	-15.541	8.69921
	2015-03-17 20:32:00	-1087	7.3263		65.569			-15.5747	8.70696
	2015-03-17 20:33:00	-1001	7.29537		65.6184		683.189	-15.5597	8.25131
	2015-03-17 20:34:00	-1055	7.31175		65.6184			-15.7282	8.58709
	2015-03-17 20:35:00	-1250	7.32812		65.6184		611.759	-15.3596	8.53711
	2015-03-17 20:36:00	-1270	7.34453		65.6184			-15.85	8.47069
	2015-03-17 20:37:00	-1202	7.36093		65.6184		564.587	-15.6766	8.33567
	2015-03-17 20:38:00	-969	7.37734		65.6184			-15.7012	8.3706
	2015-03-17 20:39:00	-1040	7.39375		65.6184		494.71	-15.6149	8.39902
	2015-03-17 20:40:00	-1103	7.41017	7	65.6184	69		-15.5842	8.60159
	2015-03-17 20:41:00	-1173	7.42658		65.6184		667.6	-16.7854	9.33448
	2015-03-17 20:42:00	-1172	7.443		65.6184			-17.0925	9.50569
	2015-03-17 20:43:00	-1111	7.45942		65.6184		653.012	-16.1333	9.03509
	2015-03-17 20:44:00	-1018	7.37181		65.5965			-16.4037	9.88327
	2015-03-17 20:45:00	-1119	7.34094		65.646		640.354	-16.5108	9.46107
	2015-03-17 20:46:00	-1267	7.31007		65.6954			-16.5877	9.44772
	2015-03-17 20:47:00	-1358	7.17514		65.723		520.535	-16.9567	9.56824
	2015-03-17 20:48:00	-1303	7.04021		65.7505			-17.3361	10.0507
	2015-03-17 20:49:00	-1246	6.90529		65.778		329.832	-17.3644	9.90008
	2015-03-17 20:50:00	-1142	6.77037	6	65.8056	70		-16.6715	9.5342
	2015-03-17 20:51:00	-1251	6.68274		65.7837		312.326	-17.1685	10.0709
	2015-03-17 20:52:00	-1309	6.59512		65.7617			-15.9182	9.25982
	2015-03-17 20:53:00	-1503	6.61153		65.7617		441.61	-16.8032	9.5245
	2015-03-17 20:54:00	-1603	6.67524		65.7123			-16.55	9.67792
	2015-03-17 20:55:00	-1588	6.23083		65.7375		575.522	-16.3301	9.50494
	2015-03-17 20:56:00	-1388	6.04946		65.8095			-16.1161	9.48578
	2015-03-17 20:57:00	-1134	5.8681		65.8816		522.906	-15.7928	9.28712
	2015-03-17 20:58:00	-881	5.79078		65.9755			-15.9796	8.97042
	2015-03-17 20:59:00	-933	5.71345		66.0695		502.335	-15.9615	9.40702
	2015-03-17 21:00:00	-998	5.72987	7	66.0695	66		-16.0185	8.39165
	2015-03-17 21:01:00	-1063	5.7463		66.0695		482.381	-16.7532	9.5687
	2015-03-17 21:02:00	-1082	5.76272		66.0695			-15.8514	8.61366
	2015-03-17 21:03:00	-1221	5.77915		66.0695		443.215	-16.5863	9.41543
	2015-03-17 21:04:00	-1246	5.59779		66.1415			-16.5652	9.60162
	2015-03-17 21:05:00	-1178	5.36913		66.263		372.825	-15.663	8.83914
	2015-03-17 21:06:00	-1324	5.75264		66.3317			-16.0564	8.71372
	2015-03-17 21:07:00	-1529	5.76907		66.3317		312.317	-16.2034	8.78677
	2015-03-17 21:08:00	-1427	5.7855		66.3317			-16.8837	9.62788
	2015-03-17 21:09:00	-1259	5.80192		66.3317		302.877	-16.7757	9.80135
	2015-03-17 21:10:00	-1335	5.81835	7	66.3317	67		-16.7426	9.65301
	2015-03-17 21:11:00	-1426	5.74103		66.4256		316.829	-17.2007	9.99611
	2015-03-17 21:12:00	-1457	5.66371		66.5195			-16.9625	10.0504
	2015-03-17 21:13:00	-1406	5.58638		66.6135		324.7	-17.6713	10.1901
	2015-03-17 21:14:00	-1383	5.50906		66.7074			-17.4759	10.261
	2015-03-17 21:15:00	-1305	5.52549		66.7074		286.998	-17.4344	10.2689
	2015-03-17 21:16:00	-1408	5.54191		66.7074			-18.0109	10.9553
	2015-03-17 21:17:00	-1535	5.55833		66.7074		199.318	-17.6103	10.4079
	2015-03-17 21:18:00	-1683	5.57475		66.7074			-17.2774	9.76355
	2015-03-17 21:19:00	-1775	5.59117		66.7074		115.099	-17.2089	9.9324
	2015-03-17 21:20:00	-1749	5.60759	8	66.7074	66		-17.0554	9.65474
	2015-03-17 21:21:00	-1653	5.62401		66.7074		84.5336	-17.9731	10.7982
	2015-03-17 21:22:00	-1605	5.64043		66.7074			-17.6072	10.4901
	2015-03-17 21:23:00	-1592	5.75059		66.6135		256.895	-17.3837	10.3287
	2015-03-17 21:24:00	-1475	5.86076		66.5195			-17.027	10.3055
	2015-03-17 21:25:00	-1276	5.97092		66.4256		214.647	-16.736	9.82127
	2015-03-17 21:26:00	-1136	6.08108		66.3317			-16.0666	9.60715
	2015-03-17 21:27:00	-1086	6.19123		66.2377		230.01	-15.6125	9.37695
	2015-03-17 21:28:00	-1099	6.30139		66.1438			-16.3086	9.61255
	2015-03-17 21:29:00	-1237	6.41155		66.0498		311.189	-14.5552	8.67284
	2015-03-17 21:30:00	-1528	6.5217	6	65.9559	69		-13.8312	8.19303
	2015-03-17 21:31:00	-1623	6.53811		65.9559		242.366	-14.7528	8.83703
	2015-03-17 21:32:00	-1640	6.55452		65.9559			-14.9012	8.87553
	2015-03-17 21:33:00	-1582	6.57092		65.9559		333.041	-15.6194	9.22723
	2015-03-17 21:34:00	-1474	6.49358		66.0498			-15.0533	8.95488
	2015-03-17 21:35:00	-1316	6.41624		66.1438		298.48	-15.5484	9.24673
	2015-03-17 21:36:00	-1259	5.9718		66.169			-16.5887	9.79794
	2015-03-17 21:37:00	-1356	5.52738		66.1943		336.86	-17.0199	10.1665
	2015-03-17 21:38:00	-1293	5.45003		66.2882			-17.6525	10.867
	2015-03-17 21:39:00	-1172	5.37268		66.3822		543.637	-16.9325	10.3768
	2015-03-17 21:40:00	-930	5.29533	5	66.4761	70		-16.8389	10.1451
	2015-03-17 21:41:00	-847	5.21798		66.5701		548.029	-19.7713	11.5495
	2015-03-17 21:42:00	-822	5.23437		66.5701			-19.0689	11.2762
	2015-03-17 21:43:00	-813	5.25076		66.5701		429.039	-17.2415	10.3098
	2015-03-17 21:44:00	-816	5.26715		66.5701			-18.1229	10.6035
	2015-03-17 21:45:00	-1038	5.28355		66.5701		685.694	-18.3463	10.9295
	2015-03-17 21:46:00	-1218	5.29993		66.5701			-18.3251	10.9865
	2015-03-17 21:47:00	-1230	5.68341		66.6387		539.619	-18.7234	11.4134
	2015-03-17 21:48:00	-1253	5.52156		66.0584			-11.7643	7.02831
	2015-03-17 21:49:00	-1213	4.97815		65.5823		912.425	-19.147	11.3741
	2015-03-17 21:50:00	-1117	4.62745	6	65.5137	69		-18.9745	11.4884
	2015-03-17 21:51:00	-969	4.27675		65.445		907.006	-19.1182	11.4607
	2015-03-17 21:52:00	-772	3.74781		64.7959			-19.4278	11.7301
	2015-03-17 21:53:00	-786	3.21887		64.1469		749.849	-18.6917	11.0501
	2015-03-17 21:54:00	-795	3.329		64.053			-17.9999	10.6089
	2015-03-17 21:55:00	-797	3.43913		63.959		820.745	-18.0127	10.69
	2015-03-17 21:56:00	-797	3.45551		63.959			-18.1408	10.8897
	2015-03-17 21:57:00	-790	2.92657		63.31		434.107	-18.1278	10.9231
	2015-03-17 21:58:00	-797	2.39763		62.661			-18.2549	11.3581
	2015-03-17 21:59:00	-792	2.41403		62.661			-17.6119	10.6284
	2015-03-17 22:00:00	-794	2.44491	5	62.488	66		-17.8981	10.7935
	2015-03-17 22:01:00	-793	2.28307		61.9077			-17.1987	10.3847
	2015-03-17 22:02:00	-767	2.12124		61.3274			-16.9363	10.3109
	2015-03-17 22:03:00	-757	2.13765		61.3274		408.951	-16.426	9.0843
	2015-03-17 22:04:00	-785	2.15405		61.3274			-16.8829	9.54813
	2015-03-17 22:05:00	-784	1.49313		60.5677		581.581	-16.9312	9.78573
	2015-03-17 22:06:00	-834	0.870466		60.0126			-17.076	9.85558
	2015-03-17 22:07:00	-887	0.341549		59.3636		467.06	-16.983	9.68913
	2015-03-17 22:08:00	-900	0.357955		59.3636			-16.5602	9.76189
	2015-03-17 22:09:00	-911	0.374362		59.3636		605.515	-16.7239	9.55839
	2015-03-17 22:10:00	-867	0.390745	5	59.3636	65		-17.7787	10.6982
	2015-03-17 22:11:00	-828	0.407128		59.3636		526.309	-17.2656	10.0677
	2015-03-17 22:12:00	-818	0.423512		59.3636			-18.1508	10.0586
	2015-03-17 22:13:00	-805	0.439896		59.3636		589.345	-16.5426	9.61732
	2015-03-17 22:14:00	-803	0.456282		59.3636			-17.5855	10.1042
	2015-03-17 22:15:00	-791	0.472668		59.3636		528.631	-17.6018	10.1974
	2015-03-17 22:16:00	-760	0.52731		59.5682			-18.7863	10.8277
	2015-03-17 22:17:00	-740	0.543698		59.5682		572.594	-18.3009	10.7278
	2015-03-17 22:18:00	-718	0.601441		59.3781			-18.1718	10.4798
	2015-03-17 22:19:00	-696	0.659185		59.188		524.076	-16.9603	9.74541
	2015-03-17 22:20:00	-704	0.716931	8	58.998	64		-16.4471	9.60776
	2015-03-17 22:21:00	-692	0.774677		58.8079		523.139	-15.236	8.08922
	2015-03-17 22:22:00	-684	0.832425		58.6178			-16.4815	8.95704
	2015-03-17 22:23:00	-711	0.890173		58.4277		303.787	-16.4257	8.5826
	2015-03-17 22:24:00	-748	0.947923		58.2376			-15.8143	8.1336
	2015-03-17 22:25:00	-738	1.00567		58.0476			-16.0155	8.15857
	2015-03-17 22:26:00	-757	0.983817		57.8429			-16.7354	8.48249
	2015-03-17 22:27:00	-808	0.961961		57.6383			-16.1016	8.55682
	2015-03-17 22:28:00	-846	0.940107		57.4337			-16.9256	9.14526
	2015-03-17 22:29:00	-838	0.876899		57.4192		323.327	-15.4095	7.10995
	2015-03-17 22:30:00	-829	0.813694	7	57.4046	62		-14.5394	5.64678
	2015-03-17 22:31:00	-743	0.711679		57.3507		384.237	-16.9467	8.93748
	2015-03-17 22:32:00	-747	0.609667		57.2967			-17.2977	9.57146
	2015-03-17 22:33:00	-753	0.546465		57.2821		697.847	-16.2707	8.23984
	2015-03-17 22:34:00	-764	0.483265		57.2676			-16.1305	7.92187
	2015-03-17 22:35:00	-760	0.499677		57.2676		837.791	-16.0954	7.37143
	2015-03-17 22:36:00	-753	0.516089		57.2676			-17.3962	9.51187
	2015-03-17 22:37:00	-731	0.612114		57.2821		972.635	-17.212	9.3194
	2015-03-17 22:38:00	-710	0.70814		57.2967			-17.5476	9.16693
	2015-03-17 22:39:00	-697	0.804167		57.3112		594.793	-17.7616	9.52724
	2015-03-17 22:40:00	-748	0.900196	6	57.3257	62		-18.5019	10.5199
	2015-03-17 22:41:00	-836	0.996226		57.3403		450.881	-18.4893	10.833
	2015-03-17 22:42:00	-729	1.13107		57.3943			-18.9071	11.0635
	2015-03-17 22:43:00	-759	1.26591		57.4482		363.354	-18.9391	10.9454
	2015-03-17 22:44:00	-797	1.36194		57.4628			-18.6119	10.4841
	2015-03-17 22:45:00	-747	1.37837		57.4628		232.595	-18.9166	10.2112
	2015-03-17 22:46:00	-725	1.31519		57.4482			-16.8321	8.57917
	2015-03-17 22:47:00	-694	1.25201		57.4337		305.414	-15.2124	6.43023
	2015-03-17 22:48:00	-645	1.26844		57.4337			-15.5231	7.3042
	2015-03-17 22:49:00	-645	1.28487		57.4337		433.725	-16.2927	7.3138
	2015-03-17 22:50:00	-647	1.3013	4	57.4337	62		-16.2919	8.1908
	2015-03-17 22:51:00	-659	1.31774		57.4337		284.09	-17.474	8.56904
	2015-03-17 22:52:00	-648	1.33417		57.4337			-17.0446	8.07128
	2015-03-17 22:53:00	-654	1.35061		57.4337		215.591	-18.3441	9.27224
	2015-03-17 22:54:00	-738	1.28744		57.4192			-15.5782	6.50065
	2015-03-17 22:55:00	-644	1.26252		57.6093			-16.85	8.63897
	2015-03-17 22:56:00	-607	1.35857		57.6238			-16.7203	8.58225
	2015-03-17 22:57:00	-776	1.45462		57.6383			-16.2897	7.78847
	2015-03-17 22:58:00	-771	1.55067		57.6529			-15.641	6.37729
	2015-03-17 22:59:00	-729	1.56711		57.6529		457.834	-15.086	6.56478
	2015-03-17 23:00:00	-717	1.58355	7	57.6529	64		-17.9486	9.65923
	2015-03-17 23:01:00	-825	1.55864		57.8429		605.608	-17.9998	9.77526
	2015-03-17 23:02:00	-897	1.53373		58.033			-18.3172	9.57885
	2015-03-17 23:03:00	-992	1.50883		58.2231		679.37	-18.8586	11.5044
	2015-03-17 23:04:00	-970	1.48392		58.4132			-19.441	11.5752
	2015-03-17 23:05:00	-813	1.53862		58.6178		728.645	-19.4504	11.3325
	2015-03-17 23:06:00	-1009	1.55506		58.6178			-18.058	10.2107
	2015-03-17 23:07:00	-1003	1.53016		58.8079		595.814	-17.9389	10.0694
	2015-03-17 23:08:00	-1055	1.68349		59.5783			-19.8287	12.1911
	2015-03-17 23:09:00	-1023	1.83682		60.3487		1006.81	-17.8176	9.96839
	2015-03-17 23:10:00	-1139	1.99016	7	61.1191	63		-17.838	9.85315
	2015-03-17 23:11:00	-1258	2.14349		61.8895		1082.66	-17.9066	10.0354
	2015-03-17 23:12:00	-1156	2.33818		62.4699			-18.7532	10.4892
	2015-03-17 23:13:00	-1168	2.53287		63.0502		1025.7	-19.3001	11.353
	2015-03-17 23:14:00	-1149	2.53485		63.2231			-19.2679	11.4375
	2015-03-17 23:15:00	-1178	2.72954		63.8035		319.665	-19.9	11.4997
	2015-03-17 23:16:00	-1220	2.92423		64.3838			-20.0618	11.7464
	2015-03-17 23:17:00	-1222	3.11891		64.9641		310.69	-19.5954	11.9268
	2015-03-17 23:18:00	-1186	3.3136		65.5445			-18.6503	10.2839
	2015-03-17 23:19:00	-1189	3.33005		65.5445			-19.0545	10.5935
	2015-03-17 23:20:00	-1301	3.3465	7	65.5445	70		-19.3863	11.1981
	2015-03-17 23:21:00	-1554	3.36295		65.5445			-19.1732	11.3135
	2015-03-17 23:22:00	-1756	3.37942		65.5445			-19.525	11.5839
	2015-03-17 23:23:00	-1879	3.3959		65.5445			-19.2839	11.8607
	2015-03-17 23:24:00	-1882	3.41237		65.5445			-16.0887	8.43827
	2015-03-17 23:25:00	-1705	3.62155		65.9518			-16.8755	8.82386
	2015-03-17 23:26:00	-1527	3.63803		65.9518			-17.1776	7.8961
	2015-03-17 23:27:00	-1425	3.76772		66.2599		302.944	-17.0935	7.66866
	2015-03-17 23:28:00	-1376	3.89741		66.568			-16.8821	7.59875
	2015-03-17 23:29:00	-1404	3.91389		66.568		231.43	-16.8668	7.64033
	2015-03-17 23:30:00	-1381	3.70096	7	66.6502	68		-16.8386	7.55604
	2015-03-17 23:31:00	-1395	3.71743		66.6502			-16.7902	7.87693
	2015-03-17 23:32:00	-1266	3.73391		66.6502			-16.6825	7.62009
	2015-03-17 23:33:00	-1240	3.75035		66.6502			-17.6262	8.11958
	2015-03-17 23:34:00	-1159	3.7668		66.6502			-16.8948	9.55523
	2015-03-17 23:35:00	-1176	3.78324		66.6502			-18.634	10.3268
	2015-03-17 23:36:00	-1244	3.65741		66.5432			-17.3645	8.52558
	2015-03-17 23:37:00	-1389	3.78708		66.8513			-14.2468
	2015-03-17 23:38:00	-1368	3.80352		66.8513			-15.6233	6.97566
	2015-03-17 23:39:00	-1475	3.81997		66.8513			-15.6743	7.01362
	2015-03-17 23:40:00	-1504	3.65007	8	66.7114	69		-14.8085
	2015-03-17 23:41:00	-1420	3.68105		66.5555			-15.3313	5.96553
	2015-03-17 23:42:00	-1541	3.48263		66.4818			-14.5374
	2015-03-17 23:43:00	-1626	3.49908		66.4818			-15.5703	6.94085
	2015-03-17 23:44:00	-1628	3.51552		66.4818			-11.7741
	2015-03-17 23:45:00	-1503	3.53197		66.4818			-11.8222
	2015-03-17 23:46:00	-1448	3.54841		66.4818			-13.9041
	2015-03-17 23:47:00	-1380	3.70714		66.5888			-12.5161
	2015-03-17 23:48:00	-1308	3.61036		66.2807			-12.1384
	2015-03-17 23:49:00	-1309	3.37131		65.8656			-12.1771
	2015-03-17 23:50:00	-1325	3.13225	9	65.4504	70		-11.2402
	2015-03-17 23:51:00	-1328	3.19276		65.4832			-12.6136
	2015-03-17 23:52:00	-1304	3.79115		65.6257			-8.5325
	2015-03-17 23:53:00	-1211	4.38954		65.7681			-8.05793
	2015-03-17 23:54:00	-1223	4.77307		65.8368			-9.6225
	2015-03-17 23:55:00	-1217	4.84873		65.8253			-8.29674
	2015-03-17 23:56:00	-1136	4.93939		65.8112			-8.79068
	2015-03-17 23:57:00	-1069	5.05065		65.7937			-7.35945
	2015-03-17 23:58:00	-1079	5.19134		65.7711			-6.75003
	2015-03-17 23:59:00	-944	5.3762		65.7409
Figure 2b
		DateTime	SML00	SML01	SML02	SML03	SML04	SML05	SML06	SML07	SML08	SML09	SML10	SML11	SML12	SML13	SML14	SML15	SML16	SML17	SML18	SML19	SML20	SML21	SML22	SML23
	SML_MLThh	2015-03-17	-2	-2	-2	7	1	1	1	4	4	-14	-22	-27	-30	-30	-30	-13	-13	-4	-4	-20	-20	-20	7	7
		2015-03-17 00:01:00	-2	-2	-2	7	-8	-8	-8	2	0	-12	-18	-25	-25	-25	-24	-13	-13	-3	-3	-20	-20	-20	8	7
		2015-03-17 00:02:00	-3	-3	-3	5	-15	-15	-15	0	-6	-6	-6	-23	-23	-23	-26	-26	-26	-3	-3	-20	-20	-20	6	6
		2015-03-17 00:03:00	-4	-4	-4	3	-14	-14	-14	1	-4	-4	-4	-22	-22	-22	-30	-30	-30	-3	-3	-20	-20	-20	4	6
		2015-03-17 00:04:00	-1	-5	-5	-5	-10	-10	-10	2	2	2	3	-22	-22	-22	-27	-27	-27	-3	-3	-21	-21	-21	1	5
		2015-03-17 00:05:00	-2	-11	-11	-11	-52	-52	-52	4	4	1	-1	-25	-25	-25	-32	-32	-32	-4	-4	-22	-22	-22	0	4
		2015-03-17 00:06:00	-3	-12	-12	-12	-63	-63	-63	5	5	-3	-9	-28	-29	-29	-34	-34	-34	-15	-4	-22	-22	-22	1	3
		2015-03-17 00:07:00	-2	-12	-12	-12	-29	-29	-29	5	5	-6	-16	-29	-31	-31	-33	-33	-33	-15	-4	-23	-23	-23	2	4
		2015-03-17 00:08:00	0	-13	-13	-13	-11	-11	-11	5	4	-6	-10	-30	-36	-36	-36	-18	-18	-14	-14	-23	-23	-23	4	6
		2015-03-17 00:09:00	2	-12	-12	-12	-5	-5	-5	3	1	-7	-11	-29	-36	-36	-36	-11	-11	-6	-6	-22	-22	-22	4	8
		2015-03-17 00:10:00	3	-12	-12	-12	8	8	8	1	-1	-9	-12	-26	-28	-28	-28	-11	-11	-1	-1	-21	-21	-21	2	9
		2015-03-17 00:11:00	-3	-12	-12	-12	9	14	14	1	-4	-8	-12	-23	-23	-23	-21	-9	-9	-1	-1	-21	-21	-21	0	0
		2015-03-17 00:12:00	4	-13	-13	-13	-20	-20	-20	1	-3	-4	-7	-23	-23	-23	-18	-6	-6	-5	-5	-20	-20	-20	-3	-3
		2015-03-17 00:13:00	2	-13	-13	-13	-26	-26	-26	2	0	-3	-7	-25	-25	-25	-18	-11	-11	-11	-5	-20	-20	-20	-6	-6
		2015-03-17 00:14:00	1	-11	-11	-11	-19	-19	-19	2	2	-6	-7	-23	-23	-23	-18	-12	-12	-12	1	-22	-22	-22	-8	-8
		2015-03-17 00:15:00	-1	-6	-6	-6	-8	-8	-8	2	-1	-5	-7	-22	-22	-22	-16	-16	-16	-16	1	-23	-23	-23	-8	-8
		2015-03-17 00:16:00	-1	-6	-6	-6	-2	-2	-2	2	-3	-3	-3	-22	-22	-22	-13	-22	-22	-22	0	-25	-25	-25	-7	-7
		2015-03-17 00:17:00	-1	-5	-5	-5	6	6	6	3	3	1	-2	-24	-24	-24	-17	-22	-22	-22	-1	-25	-25	-25	-3	-3
		2015-03-17 00:18:00	-5	-5	-5	-5	4	4	4	2	2	-3	-4	-25	-25	-25	-16	-18	-18	-18	-1	-25	-25	-25	-3	-3
		2015-03-17 00:19:00	-7	-8	-8	-8	-10	-10	-10	4	4	-2	-7	-10	-22	-22	-22	-15	-15	-15	-3	-27	-27	-27	-2	-2
		2015-03-17 00:20:00	-4	-8	-8	-8	-15	-15	-15	3	3	2	-1	-2	-22	-22	-22	-8	-8	-7	-1	-28	-28	-28	0	0
		2015-03-17 00:21:00	-4	-7	-7	-7	-7	-7	-7	4	4	4	4	-3	-25	-25	-25	-9	-9	-4	-4	-30	-30	-30	1	1
		2015-03-17 00:22:00	-3	-8	-8	-8	-4	-4	-4	3	3	3	4	-7	-24	-24	-24	-8	-8	-4	-2	-30	-30	-30	-1	-1
		2015-03-17 00:23:00	-3	-16	-16	-16	1	1	1	3	3	2	2	-7	-22	-22	-22	-10	-10	-4	-3	-29	-29	-29	-5	-5
		2015-03-17 00:24:00	-2	-21	-21	-21	-11	-11	-11	3	3	0	0	-3	-23	-23	-23	-9	-9	-4	-3	-29	-29	-29	-7	-7
		2015-03-17 00:25:00	-2	-30	-30	-30	-33	-33	-33	2	2	1	0	-1	-23	-23	-23	-9	-9	-4	-3	-30	-30	-30	-8	-8
		2015-03-17 00:26:00	-2	-33	-33	-33	-19	-19	-19	3	2	1	-1	-4	-23	-23	-23	-9	-9	-4	-2	-30	-30	-30	-6	-6
		2015-03-17 00:27:00	-2	-37	-37	-37	4	7	13	3	3	0	-2	-4	-23	-23	-23	-9	-9	-9	-2	7	-31	-31	-31	-4
		2015-03-17 00:28:00	-1	-48	-48	-48	5	7	12	2	2	-3	-4	-5	-24	-24	-24	-9	-9	-9	-2	7	-30	-30	-30	-2
		2015-03-17 00:29:00	0	-55	-55	-55	4	4	4	2	2	-2	-5	-6	-23	-23	-23	-10	-10	-10	-2	7	-30	-30	-30	-1
		2015-03-17 00:30:00	0	-60	-60	-60	-18	-18	-18	3	1	1	0	-6	-23	-23	-23	-10	-10	-10	-3	7	-31	-31	-31	-1
		2015-03-17 00:31:00	1	-56	-56	-56	-10	-10	-10	18	3	1	1	-1	-24	-24	-24	-10	-10	-10	-1	7	-31	-31	-31	-1
		2015-03-17 00:32:00	1	-53	-53	-53	4	4	4	18	3	-2	-3	-3	-25	-25	-25	-10	-10	-10	-2	-2	-31	-31	-31	-3
		2015-03-17 00:33:00	0	-51	-51	-51	6	6	6	17	3	-3	-7	-8	-25	-25	-25	-9	-9	-9	-1	-1	-32	-32	-32	-6
		2015-03-17 00:34:00	-3	-51	-51	-51	4	4	4	17	2	-2	-6	-13	-27	-27	-27	-9	-9	-9	-2	-2	-32	-32	-32	-9
		2015-03-17 00:35:00	-4	-55	-55	-55	3	-1	-1	-1	3	1	-4	-15	-32	-32	-32	-11	-11	-11	-4	-3	-32	-32	-32	-10
		2015-03-17 00:36:00	-3	-57	-57	-57	2	-5	-5	-5	5	2	-1	-16	-34	-34	-34	-12	-12	-12	-7	-5	-34	-34	-34	-7
		2015-03-17 00:37:00	-2	-54	-54	-54	2	-17	-17	-17	5	4	-3	-17	-35	-35	-35	-13	-13	-13	-7	-6	-36	-36	-36	-4
		2015-03-17 00:38:00	-3	-50	-50	-50	2	-19	-19	-19	5	4	-7	-18	-34	-34	-34	-14	-14	-14	-6	-6	-38	-38	-38	-2
		2015-03-17 00:39:00	-4	-49	-49	-49	3	-3	-3	-3	5	4	-8	-8	-32	-32	-32	-14	-14	-14	-6	-6	-39	-39	-39	0
		2015-03-17 00:40:00	-4	-46	-46	-46	4	2	2	2	5	4	-7	-8	-32	-32	-32	-14	-14	-14	-7	-7	-40	-40	-40	0
		2015-03-17 00:41:00	-4	-45	-45	-45	4	5	10	10	4	3	-8	-9	-35	-35	-35	-14	-14	-14	-8	-7	-39	-39	-39	0
		2015-03-17 00:42:00	-3	-43	-43	-43	3	4	7	7	3	3	-7	-9	-35	-35	-35	-15	-15	-15	-9	-8	-40	-40	-40	1
		2015-03-17 00:43:00	-4	-38	-38	-38	2	-2	-2	-2	3	2	-7	-8	-33	-33	-33	-16	-16	-16	-9	-8	-40	-40	-40	1
		2015-03-17 00:44:00	-4	-33	-33	-33	1	-3	-3	-3	3	2	-5	-5	-32	-32	-32	-16	-16	-16	-8	-8	-41	-41	-41	1
		2015-03-17 00:45:00	-4	-8	-27	-27	-27	-1	-1	-1	3	2	-4	-4	-32	-32	-32	-17	-17	-17	-8	-8	-41	-41	-41	1
		2015-03-17 00:46:00	-4	-7	-23	-23	-23	-2	-2	-2	3	2	-4	-4	-31	-31	-31	-16	-16	-16	-8	-8	-41	-41	-41	1
		2015-03-17 00:47:00	-4	-7	-20	-20	-20	-4	-4	-4	2	2	-7	-7	-29	-29	-29	-16	-16	-16	-9	-9	-41	-41	-41	1
		2015-03-17 00:48:00	-4	-8	-16	-16	-16	4	6	6	2	1	-8	-10	-28	-28	-28	-17	-17	-17	-9	-9	-42	-42	-42	2
		2015-03-17 00:49:00	-4	-8	-12	-12	-12	3	3	3	2	1	-8	-14	-29	-29	-29	-17	-17	-17	-9	-9	-42	-42	-42	2
		2015-03-17 00:50:00	-4	-8	-9	-9	-9	3	3	3	2	2	-7	-13	-30	-30	-30	-17	-17	-17	-8	-8	-42	-42	-42	1
		2015-03-17 00:51:00	-5	-8	-8	-8	-8	-5	-5	-5	2	2	-4	-11	-32	-32	-32	-16	-16	-16	-7	-7	-43	-43	-43	1
		2015-03-17 00:52:00	-7	-8	-8	-8	-8	-17	-17	-17	2	2	-5	-9	-32	-32	-32	-15	-15	-15	-6	-6	-43	-43	-43	1
		2015-03-17 00:53:00	-7	-8	-8	-8	-6	-8	-8	-8	1	1	-9	-10	-29	-29	-29	-29	-16	-16	-10	-7	-42	-42	-42	3
		2015-03-17 00:54:00	-8	-8	-8	-8	-4	4	7	7	1	1	-9	-12	-27	-27	-27	-25	-16	-16	-10	-9	-43	-43	-43	1
		2015-03-17 00:55:00	-10	-10	-10	-8	-4	5	5	5	1	1	-9	-13	-27	-27	-27	-22	-16	-16	-9	-9	-43	-43	-43	1
		2015-03-17 00:56:00	-12	-12	-12	-7	-5	4	7	7	0	0	-10	-14	-28	-28	-28	-24	-16	-16	-7	-7	-43	-43	-43	0
		2015-03-17 00:57:00	-13	-13	-13	-7	-5	-3	-3	-3	0	-1	-9	-14	-28	-28	-28	-25	-18	-18	-6	-6	-44	-44	-44	-1
		2015-03-17 00:58:00	-13	-13	-13	-7	-3	-2	-2	-2	-1	-3	-7	-8	-26	-26	-26	-22	-16	-16	-9	-5	-44	-44	-44	-2
		2015-03-17 00:59:00	-12	-12	-12	-7	-3	4	6	6	-1	-4	-5	-5	-26	-26	-26	-22	-14	-14	-5	-7	-44	-44	-44	-2
		2015-03-17 01:00:00	-10	-10	-10	-7	-4	4	4	4	0	-2	-4	-4	-26	-26	-26	-22	-14	-14	-6	-6	-44	-44	-44	-2
		2015-03-17 01:01:00	-10	-10	-10	-7	-5	2	2	2	0	-1	-4	-4	-26	-26	-26	-21	-19	-19	-6	-6	-44	-44	-44	-4
		2015-03-17 01:02:00	-12	-12	-12	-7	-6	4	6	6	0	0	-5	-5	-26	-26	-26	-23	-23	-23	-5	-5	-44	-44	-44	-4
		2015-03-17 01:03:00	-15	-15	-15	-7	-4	4	5	5	-1	-1	-6	-6	-26	-26	-26	-26	-26	-26	-12	-5	-45	-45	-45	-5
		2015-03-17 01:04:00	-18	-18	-18	-7	-7	-2	-2	-2	0	0	-4	-4	-26	-26	-26	-32	-32	-32	-16	-7	-45	-45	-45	-6
		2015-03-17 01:05:00	-21	-21	-21	-7	-7	-3	-3	-3	0	0	-4	-4	-26	-26	-26	-28	-28	-28	-14	-9	-45	-45	-45	-7
		2015-03-17 01:06:00	-22	-22	-22	-6	-6	5	7	7	0	0	-3	-8	-27	-27	-27	-25	-25	-25	-11	-6	-45	-45	-45	-9
		2015-03-17 01:07:00	-22	-22	-22	-6	-6	4	4	4	1	1	-4	-13	-26	-26	-26	-24	-24	-24	-9	-6	-46	-46	-46	-11
		2015-03-17 01:08:00	-22	-22	-22	-6	-6	0	0	0	0	0	-6	-8	-27	-27	-27	-24	-22	-22	-6	-5	-46	-46	-46	-11
		2015-03-17 01:09:00	-23	-23	-23	-6	-6	6	6	6	0	-1	-4	-7	-27	-27	-27	-24	-18	-18	-7	-7	-46	-46	-46	-13
		2015-03-17 01:10:00	-24	-24	-24	-5	-5	3	3	3	-1	-1	-3	-6	-25	-26	-26	-26	-18	-18	-9	-9	-46	-46	-46	-15
		2015-03-17 01:11:00	-23	-23	-23	-5	-5	5	5	5	-1	-2	-2	-5	-24	-24	-24	-20	-17	-17	-6	-6	-45	-45	-45	-14
		2015-03-17 01:12:00	-22	-22	-22	-5	-5	-5	-5	-5	-1	-1	-1	-2	-23	-23	-23	-17	-17	-17	-6	-6	-46	-46	-46	-13
		2015-03-17 01:13:00	-21	-21	-21	-5	-5	-4	-4	-4	-1	-1	-3	-3	-23	-23	-23	-15	-21	-21	-21	-9	-46	-46	-46	-12
		2015-03-17 01:14:00	-22	-22	-22	-5	-5	5	5	9	-2	-2	-4	-4	-22	-22	-22	-13	-25	-25	-25	-12	-45	-45	-45	-10
		2015-03-17 01:15:00	-23	-23	-23	-5	-5	6	6	10	-2	-3	-3	-4	-21	-21	-21	-11	-25	-25	-25	-15	-45	-45	-45	-9
		2015-03-17 01:16:00	-19	-19	-19	-5	-5	-1	-1	-1	-2	-3	-3	-3	-21	-21	-21	-11	-23	-23	-23	-14	-45	-45	-45	-7
		2015-03-17 01:17:00	-15	-15	-15	-6	-6	-6	-6	-6	-1	-1	-3	-5	-22	-22	-22	-11	-22	-22	-22	-10	-46	-46	-46	-5
		2015-03-17 01:18:00	-11	-11	-11	-6	-6	5	5	5	-1	-1	-4	-6	-24	-24	-24	-15	-25	-25	-25	-10	-46	-46	-46	-5
		2015-03-17 01:19:00	-7	-7	-7	-6	-6	-6	-6	-6	-1	-1	-3	-7	-12	-25	-25	-25	-30	-30	-30	-14	-47	-47	-47	-6
		2015-03-17 01:20:00	-7	-3	-6	-6	-6	-1	-1	-1	-1	-1	-3	-3	-18	-25	-25	-25	-31	-31	-31	-18	-47	-47	-47	-7
		2015-03-17 01:21:00	-8	-2	-6	-6	-6	-1	-1	-1	-1	-1	-3	-3	-15	-24	-24	-24	-25	-25	-25	-19	-47	-47	-47	-8
		2015-03-17 01:22:00	-8	-2	-6	-6	-6	2	2	2	-1	-2	-4	-4	-4	-24	-24	-24	-20	-20	-20	-18	-47	-47	-47	-8
		2015-03-17 01:23:00	-7	-3	-6	-6	-6	1	1	1	-1	-3	-4	-4	-4	-24	-24	-24	-15	-18	-18	-18	-48	-48	-48	-7
		2015-03-17 01:24:00	-8	-2	-6	-6	-6	0	1	1	-2	-2	-2	-6	-8	-25	-25	-25	-13	-14	-14	-14	-48	-48	-48	-8
		2015-03-17 01:25:00	-10	-5	-5	-5	-5	-1	-1	-1	-2	-2	-2	-5	-9	-25	-25	-25	-12	-16	-16	-16	-48	-48	-48	-10
		2015-03-17 01:26:00	-12	-8	-8	-8	-5	-4	-4	-4	-2	-2	-2	-3	-4	-24	-24	-24	-12	-18	-18	-18	-48	-48	-48	-12
		2015-03-17 01:27:00	-12	-9	-9	-9	-6	-12	-12	-12	-1	-1	-3	-3	-11	-24	-24	-24	-13	-19	-19	-19	3	-47	-47	-47
		2015-03-17 01:28:00	-11	-9	-9	-9	-6	-29	-29	-29	-1	-1	-5	-6	-13	-25	-25	-25	-13	-15	-15	-15	3	-47	-47	-47
		2015-03-17 01:29:00	-9	-11	-11	-11	-6	-15	-15	-15	-1	-1	-5	-7	-12	-25	-25	-25	-13	-13	-13	-11	3	-48	-48	-48
		2015-03-17 01:30:00	-8	-11	-11	-11	-6	1	4	4	-1	-1	-3	-8	-8	-25	-25	-25	-13	-13	-13	-8	2	-48	-48	-48
		2015-03-17 01:31:00	-8	-13	-13	-13	-6	2	2	2	14	-1	-2	-6	-12	-26	-26	-26	-12	-12	-12	-12	1	-48	-48	-48
		2015-03-17 01:32:00	-8	-15	-15	-15	-6	3	5	5	13	0	-2	-7	-21	-26	-26	-26	-13	-18	-18	-18	-6	-49	-49	-49
		2015-03-17 01:33:00	-9	-17	-17	-17	-6	-2	-2	-2	12	0	-2	-4	-25	-29	-29	-29	-14	-17	-17	-17	-6	-49	-49	-49
		2015-03-17 01:34:00	-11	-17	-17	-17	-6	3	3	3	13	0	-1	-4	-21	-32	-32	-32	-14	-15	-15	-15	-6	-49	-49	-49
		2015-03-17 01:35:00	-12	-16	-16	-16	-7	3	5	5	5	0	-1	-2	-14	-30	-30	-30	-14	-14	-14	-14	-7	-50	-50	-50
		2015-03-17 01:36:00	-12	-15	-15	-15	-6	1	-3	-3	-3	-2	-2	-2	-12	-25	-25	-25	-14	-17	-17	-17	-6	-50	-50	-50
		2015-03-17 01:37:00	-11	-14	-14	-14	-7	2	-5	-5	-5	-2	-2	-4	-6	-22	-22	-22	-14	-19	-19	-19	-6	-50	-50	-50
		2015-03-17 01:38:00	-10	-12	-12	-12	-10	0	0	0	7	-3	-3	-7	-7	-21	-21	-21	-13	-17	-17	-17	-6	-50	-50	-50
		2015-03-17 01:39:00	-11	-11	-11	-11	-9	1	-9	-9	-9	-3	-3	-8	-8	-22	-22	-22	-13	-15	-15	-15	-6	-49	-49	-49
		2015-03-17 01:40:00	-12	-10	-10	-10	-6	1	-7	-7	-7	-2	-4	-12	-12	-23	-23	-23	-12	-14	-14	-14	-6	-50	-50	-50
		2015-03-17 01:41:00	-12	-8	-8	-8	-6	1	-1	-1	-1	-2	-3	-12	-21	-26	-26	-26	-12	-12	-12	-12	-5	-50	-50	-50
		2015-03-17 01:42:00	-10	-5	-6	-6	-6	1	0	0	0	-1	-3	-10	-35	-35	-35	-29	-12	-13	-13	-13	-5	-50	-50	-50
		2015-03-17 01:43:00	-7	-3	-6	-6	-6	1	4	6	6	-1	-3	-8	-28	-38	-38	-38	-13	-15	-15	-15	-6	-50	-50	-50
		2015-03-17 01:44:00	-2	-3	-6	-6	-6	0	5	8	8	-3	-3	-5	-6	-37	-37	-37	-13	-15	-15	-15	-6	-49	-49	-49
		2015-03-17 01:45:00	0	-3	-6	-6	-6	-5	6	6	6	-3	-3	-5	-5	-24	-24	-24	-13	-14	-14	-14	-7	-50	-50	-50
		2015-03-17 01:46:00	-3	-6	-8	-11	-11	-11	2	2	2	-1	-4	-6	-6	-24	-24	-24	-12	-15	-15	-15	-8	-51	-51	-51
		2015-03-17 01:47:00	-6	-3	-7	-13	-13	-13	3	6	6	-3	-6	-6	-8	-24	-24	-24	-12	-15	-15	-15	-7	-51	-51	-51
		2015-03-17 01:48:00	-2	-2	-5	-10	-10	-10	1	1	1	-5	-6	-6	-6	-20	-20	-20	-12	-15	-15	-15	-5	-50	-50	-50
		2015-03-17 01:49:00	-2	-2	-5	-5	-5	-3	3	3	3	-3	-5	-11	-11	-19	-19	-19	-11	-18	-18	-18	-5	-50	-50	-50
		2015-03-17 01:50:00	-5	-5	-6	-6	-6	2	-3	-3	-3	-2	-5	-14	-14	-22	-22	-22	-11	-18	-18	-18	-6	-49	-49	-49
		2015-03-17 01:51:00	-4	-4	-6	-6	-6	0	-3	-3	-3	-1	-3	-17	-33	-33	-33	-27	-12	-19	-19	-19	-5	-49	-49	-49
		2015-03-17 01:52:00	-6	-3	-6	-6	-6	-1	-2	-2	-2	-1	-1	-12	-57	-57	-57	-49	-23	-19	-19	-19	-5	-49	-49	-49
		2015-03-17 01:53:00	-5	-1	-5	-5	-5	3	2	2	2	-2	-2	-3	-43	-75	-75	-75	-47	-19	-19	-19	-4	-49	-49	-49
		2015-03-17 01:54:00	-6	1	-4	-4	-4	4	6	8	8	-2	-2	-2	-11	-92	-92	-92	-36	-16	-16	-16	-6	-48	-48	-48
		2015-03-17 01:55:00	-2	3	-3	-3	-3	5	7	7	7	-2	-2	-2	0	-59	-59	-59	-19	-19	-19	-8	-8	-48	-48	-48
		2015-03-17 01:56:00	-3	3	-3	-3	-3	5	4	4	4	-2	-2	-2	-2	-11	-16	-16	-29	-29	-29	-7	-7	-48	-48	-48
		2015-03-17 01:57:00	-9	2	-3	-3	-3	3	-5	-5	-5	-3	-3	-4	-4	-10	-18	-18	-33	-33	-33	-11	-5	-48	-48	-48
		2015-03-17 01:58:00	-14	0	-4	-4	-4	1	-13	-13	-13	-4	-7	-7	-7	-16	-16	-16	-19	-24	-24	-24	-11	-47	-47	-47
		2015-03-17 01:59:00	-19	-3	-5	-5	-5	-5	-9	-9	-9	-3	-7	-7	-18	-23	-23	-23	-20	-33	-33	-33	-32	-47	-47	-47
		2015-03-17 02:00:00	-23	-6	-6	-12	-12	-12	4	7	7	-3	-4	-5	-19	-42	-42	-42	-30	-30	-30	-30	-27	-46	-46	-46
		2015-03-17 02:01:00	-17	-6	-6	-16	-16	-16	2	2	2	-3	-3	-7	-7	-27	-27	-27	-23	-19	-19	-19	-18	-47	-47	-47
		2015-03-17 02:02:00	-17	-5	-5	-13	-13	-13	-6	-6	-6	-3	-3	-8	-8	-21	-21	-21	-15	-15	-15	-12	-14	-49	-49	-49
		2015-03-17 02:03:00	-15	-3	-3	-5	-5	-5	-11	-11	-11	-3	-3	-9	-9	-23	-23	-23	-28	-28	-28	-11	-11	-50	-50	-50
		2015-03-17 02:04:00	-9	-3	-3	-4	-4	-4	-9	-9	-9	-3	-4	-11	-14	-24	-24	-24	-21	-21	-21	-8	-8	-50	-50	-50
		2015-03-17 02:05:00	-15	-4	-4	-5	-5	-5	-6	-6	-6	-3	-7	-7	-25	-25	-25	-24	-23	-11	-11	-6	-6	-50	-50	-50
		2015-03-17 02:06:00	-19	-7	-7	-6	-6	-6	-6	-6	-6	-3	-6	-6	-22	-28	-28	-28	-20	-10	-10	-6	-6	-51	-51	-51
		2015-03-17 02:07:00	-18	-10	-10	-5	-5	-5	0	0	0	-3	-4	-4	-4	-25	-25	-25	-16	-10	-10	-6	-6	-51	-51	-51
		2015-03-17 02:08:00	-17	-7	-7	-9	-9	-9	1	1	2	-4	-4	-4	-3	-21	-21	-21	-11	-11	-11	-6	-6	-50	-50	-50
		2015-03-17 02:09:00	-15	-4	-4	-13	-13	-13	2	2	2	-3	-3	-3	-3	-20	-20	-20	-16	-16	-16	-7	-7	-51	-51	-51
		2015-03-17 02:10:00	-13	-1	-2	-10	-10	-10	3	7	7	-3	-3	-4	-6	-21	-21	-21	-19	-19	-19	-5	-5	-50	-50	-50
		2015-03-17 02:11:00	-11	1	-1	-5	-5	-5	3	3	3	-4	-4	-5	-8	-22	-22	-22	-15	-15	-15	-4	-4	-49	-49	-49
		2015-03-17 02:12:00	-10	-1	-1	-4	-4	-4	-2	-2	-2	-3	-3	-6	-6	-23	-23	-23	-18	-15	-15	-15	-4	-49	-49	-49
		2015-03-17 02:13:00	-11	-2	-2	-4	-4	-4	-8	-8	-8	-4	-4	-4	-6	-24	-24	-24	-20	-19	-19	-19	-5	-48	-48	-48
		2015-03-17 02:14:00	-12	-2	-2	-4	-4	-4	0	0	0	-3	-3	-3	-5	-23	-23	-23	-17	-26	-26	-26	-5	-47	-47	-47
		2015-03-17 02:15:00	-8	-3	-3	-7	-7	-7	-4	-4	-4	-2	-2	-3	-4	-24	-24	-24	-18	-36	-36	-36	-5	-48	-48	-48
		2015-03-17 02:16:00	-4	-2	-2	-11	-11	-11	-3	-3	-3	-3	-3	-3	-3	-22	-22	-22	-19	-41	-41	-41	-5	-48	-48	-48
		2015-03-17 02:17:00	-2	1	0	-15	-15	-15	-2	-2	-2	-4	-4	-4	-2	-20	-20	-20	-18	-45	-45	-45	-12	-48	-48	-48
		2015-03-17 02:18:00	1	1	0	-18	-18	-18	-7	-7	-7	-3	-4	-4	-4	-25	-25	-25	-18	-51	-51	-51	-13	-47	-47	-47
		2015-03-17 02:19:00	1	1	1	-17	-17	-17	-5	-5	-5	-5	-5	-5	-3	-18	-18	-18	-13	-49	-49	-49	-14	-46	-46	-46
		2015-03-17 02:20:00	3	3	1	-17	-17	-17	-5	-5	-5	-7	-7	-7	-4	0	-6	-20	-20	-45	-45	-45	-13	-44	-44	-44
		2015-03-17 02:21:00	-3	-3	-3	-29	-29	-29	-5	-5	-5	-9	-9	-9	-6	-2	-7	-22	-22	-43	-43	-43	-12	-43	-43	-43
		2015-03-17 02:22:00	-8	-8	-8	-44	-44	-44	-20	-9	-9	-11	-12	-12	-12	-3	-15	-15	-15	-37	-37	-37	-15	-43	-43	-43
		2015-03-17 02:23:00	-9	-9	-9	-45	-45	-45	-28	-19	-19	-10	-14	-14	-14	-3	-17	-17	-17	-29	-29	-29	-21	-42	-42	-42
		2015-03-17 02:24:00	-13	-11	-11	-38	-38	-38	-34	-34	-34	-11	-13	-13	-13	-2	-13	-13	-13	-22	-22	-22	-25	-41	-41	-41
		2015-03-17 02:25:00	-15	-11	-12	-28	-28	-28	-34	-34	-34	-10	-11	-11	-11	-2	-9	-13	-13	-18	-18	-18	-24	-40	-40	-40
		2015-03-17 02:26:00	-41	-11	-11	-32	-32	-32	-25	-15	-15	-11	-11	-11	-9	-1	-9	-15	-15	-15	-13	-13	-20	-20	-41	-41
		2015-03-17 02:27:00	-42	-13	-13	-42	-42	-42	-27	-8	-8	-10	-10	-10	-9	-1	-8	-18	-18	-18	-15	-15	-16	-16	-42	-42
		2015-03-17 02:28:00	-42	-17	-17	-50	-50	-50	-32	-19	-19	-10	-10	-10	-10	-1	-4	-21	-21	-21	-21	-21	-16	-16	-42	-42
		2015-03-17 02:29:00	-42	-21	-19	-55	-55	-55	-35	-31	-31	-9	-11	-11	-11	-2	-3	-23	-23	-33	-33	-33	-18	-18	-42	-42
		2015-03-17 02:30:00	-43	-23	-19	-57	-57	-57	-35	-33	-33	-3	-12	-12	-12	-2	-10	-17	-17	-40	-40	-40	-17	-17	-43	-43
		2015-03-17 02:31:00	-44	-26	-20	-59	-59	-59	-31	-27	-27	-1	-10	-10	-10	-11	-20	-20	-20	-34	-34	-34	-18	-10	-44	-44
		2015-03-17 02:32:00	-45	-26	-19	-56	-56	-56	-28	-27	-27	0	-8	-8	-8	-20	-20	-20	-12	-23	-23	-23	-17	-8	-45	-45
		2015-03-17 02:33:00	-44	-25	-18	-52	-52	-52	-26	-22	-22	-22	-9	-9	-9	-4	-10	-14	-14	-14	-12	-12	-11	-3	-44	-44
		2015-03-17 02:34:00	-45	-22	-17	-45	-45	-45	-26	-14	-14	-14	-9	-9	-9	-3	-4	-20	-20	-20	-18	-18	-7	-2	-45	-45
		2015-03-17 02:35:00	-47	-19	-18	-47	-47	-47	-25	-16	-16	-8	-9	-9	-9	-8	-11	-17	-17	-22	-22	-22	-5	-3	-47	-47
		2015-03-17 02:36:00	-47	-19	-18	-45	-45	-45	-26	-15	-15	-14	-6	-6	-9	-9	-21	-21	-21	-26	-26	-26	-7	-4	-47	-47
		2015-03-17 02:37:00	-47	-21	-17	-44	-44	-44	-27	-15	-15	-15	-6	-6	-10	-10	-26	-26	-26	-33	-33	-33	-18	-9	-47	-47
		2015-03-17 02:38:00	-47	-22	-16	-37	-37	-37	-29	-9	-9	-9	-4	-4	-7	-38	-38	-38	-22	-35	-35	-35	-24	-11	-47	-47
		2015-03-17 02:39:00	-48	-20	-14	-33	-33	-33	-29	-8	-8	-8	-4	-4	-4	-50	-50	-50	-41	-34	-34	-34	-20	-9	-48	-48
		2015-03-17 02:40:00	-49	-18	-11	-24	-30	-30	-30	-6	-6	-6	-4	-4	-4	-1	-56	-56	-56	-29	-29	-29	-13	-6	-49	-49
		2015-03-17 02:41:00	-49	-19	-10	-14	-28	-28	-28	-7	-7	-7	-4	-4	-4	0	-36	-36	-36	-28	-28	-28	-7	-6	-49	-49
		2015-03-17 02:42:00	-48	-21	-9	-9	-23	-23	-23	-6	-6	-6	-4	-4	-4	-2	-13	-13	-13	-31	-31	-31	-4	-4	-48	-48
		2015-03-17 02:43:00	-47	-23	-7	-7	-32	-32	-32	-5	-5	-5	-4	-4	-4	-3	-17	-17	-17	-37	-37	-37	-3	-3	-47	-47
		2015-03-17 02:44:00	-46	-25	-4	-4	-36	-36	-36	-6	-6	-6	-4	-4	-4	-3	-21	-21	-21	-44	-44	-44	-2	-2	-46	-46
		2015-03-17 02:45:00	-45	-26	-3	-3	-29	-29	-29	-2	-2	-2	-3	-3	-3	-14	-26	-26	-26	-46	-46	-46	-2	-1	-45	-45
		2015-03-17 02:46:00	-45	-27	-5	-5	-23	-23	-23	-1	-1	-1	-3	-3	-3	-15	-43	-43	-43	-46	-46	-46	-2	-2	-45	-45
		2015-03-17 02:47:00	-44	-31	-9	-9	-22	-22	-22	-7	-7	-7	-3	-3	-3	2	-36	-36	-36	-44	-44	-44	-1	-1	-44	-44
		2015-03-17 02:48:00	-45	-36	-15	-15	-24	-24	-24	-7	-7	-7	-3	-3	-3	2	-21	-21	-21	-38	-38	-38	-2	-2	-45	-45
		2015-03-17 02:49:00	-45	-40	-19	-19	-24	-24	-24	0	0	0	-5	-5	-5	-1	-14	-14	-14	-38	-38	-38	-2	-2	-45	-45
		2015-03-17 02:50:00	-46	-43	-21	-21	-24	-24	-24	5	6	6	-5	-5	-5	-5	-15	-15	-15	-38	-38	-38	-3	-3	-46	-46
		2015-03-17 02:51:00	-46	-45	-21	-21	-21	-20	-20	5	8	8	-5	-5	-9	-9	-18	-18	-18	-42	-42	-42	-4	-3	-46	-46
		2015-03-17 02:52:00	-48	-48	-21	-21	-21	-18	-18	1	1	1	-5	-6	-11	-11	-20	-20	-20	-44	-44	-44	-12	-3	-46	-48
		2015-03-17 02:53:00	-52	-52	-21	-21	-21	-16	-16	-1	-1	-1	-4	-7	-12	-34	-34	-34	-26	-43	-43	-43	-17	-6	-46	-52
		2015-03-17 02:54:00	-57	-57	-21	-21	-21	-16	-16	-3	-3	-3	-3	-4	-10	-42	-42	-42	-37	-40	-40	-40	-21	-7	-46	-57
		2015-03-17 02:55:00	-62	-62	-20	-20	-20	-16	-16	-2	-2	-2	-4	-4	-9	-20	-43	-43	-43	-36	-36	-36	-23	-6	-46	-62
		2015-03-17 02:56:00	-67	-67	-20	-20	-20	-18	-18	-1	-1	-1	-4	-4	-4	-4	-41	-41	-41	-30	-30	-30	-20	-5	-46	-67
		2015-03-17 02:57:00	-66	-66	-20	-20	-20	-19	-19	-5	-5	-5	-4	-4	-6	-12	-18	-18	-18	-30	-30	-30	-19	-4	-45	-66
		2015-03-17 02:58:00	-61	-61	-19	-19	-19	-18	-18	-1	-1	-1	-3	-3	-3	-27	-30	-30	-30	-27	-27	-27	-25	-4	-46	-61
		2015-03-17 02:59:00	-55	-55	-22	-22	-22	-19	-19	-2	-2	-2	-4	-4	-5	-11	-33	-33	-33	-30	-29	-29	-29	-4	-46	-55
		2015-03-17 03:00:00	-47	-47	-24	-24	-24	-17	-17	-1	-1	-1	-4	-4	-6	-6	-20	-21	-21	-24	-24	-32	-32	-32	-45	-47
		2015-03-17 03:01:00	-45	-38	-23	-23	-23	-12	-12	-1	-1	-1	-4	-4	-5	-7	-18	-18	-18	-23	-23	-28	-28	-28	-45	-45
		2015-03-17 03:02:00	-45	-32	-20	-20	-20	-8	-8	4	4	4	-4	-4	-4	-12	-18	-18	-18	-23	-23	-24	-24	-24	-45	-45
		2015-03-17 03:03:00	-45	-37	-18	-18	-18	-8	-8	4	7	7	-3	-3	-3	-17	-19	-19	-19	-23	-23	-23	-21	-21	-45	-45
		2015-03-17 03:04:00	-45	-43	-17	-17	-17	-8	-8	4	8	8	-3	-3	-3	-16	-22	-22	-22	-25	-25	-25	-20	-12	-45	-45
		2015-03-17 03:05:00	-45	-44	-17	-17	-17	-6	-6	4	7	7	-3	-3	-3	-6	-25	-25	-25	-30	-30	-30	-24	-6	-45	-45
		2015-03-17 03:06:00	-45	-43	-18	-18	-18	-5	-5	4	5	5	-2	-2	-4	-5	-22	-23	-23	-33	-33	-33	-29	-29	-45	-45
		2015-03-17 03:07:00	-45	-41	-19	-19	-19	-5	-5	4	5	5	-3	-3	-5	-6	-22	-25	-25	-34	-34	-34	-33	-33	-45	-45
		2015-03-17 03:08:00	-45	-39	-20	-20	-20	-5	-5	4	7	7	-4	-4	-6	-7	-21	-27	-27	-34	-34	-34	-32	-32	-45	-45
		2015-03-17 03:09:00	-45	-36	-21	-21	-21	-8	-8	2	2	2	-4	-4	-7	-9	-23	-27	-27	-34	-34	-34	-29	-29	-45	-45
		2015-03-17 03:10:00	-45	-32	-19	-19	-19	-7	-7	4	4	4	-3	-4	-6	-8	-26	-27	-27	-33	-33	-33	-27	-27	-45	-45
		2015-03-17 03:11:00	-44	-26	-16	-16	-16	-3	-3	3	5	5	-5	-5	-5	-10	-30	-30	-30	-30	-30	-30	-30	-26	-44	-44
		2015-03-17 03:12:00	-44	-21	-13	-13	-13	-2	0	3	3	3	-5	-5	-7	-9	-30	-31	-31	-31	-32	-32	-32	-27	-44	-44
		2015-03-17 03:13:00	-44	-18	-12	-12	-12	-3	-1	2	2	2	-5	-5	-8	-10	-28	-30	-30	-30	-33	-33	-33	-22	-44	-44
		2015-03-17 03:14:00	-43	-15	-13	-13	-13	-4	-4	3	3	4	-5	-5	-7	-10	-29	-30	-30	-30	-31	-31	-31	-17	-43	-43
		2015-03-17 03:15:00	-43	-13	-13	-13	-13	-6	-6	3	3	4	-5	-5	-7	-9	-30	-30	-30	-27	-28	-28	-28	-16	-43	-43
		2015-03-17 03:16:00	-44	-10	-12	-12	-12	-6	-6	3	3	3	-5	-5	-8	-10	-30	-30	-30	-22	-27	-27	-27	-17	-44	-44
		2015-03-17 03:17:00	-44	-9	-10	-10	-10	-8	-8	1	3	3	-4	-5	-7	-11	-36	-36	-36	-26	-24	-24	-24	-13	-44	-44
		2015-03-17 03:18:00	-44	-11	-12	-12	-13	-13	-13	-1	-1	-1	-5	-5	-8	-10	-37	-37	-37	-33	-26	-26	-26	-11	-44	-44
		2015-03-17 03:19:00	-44	-14	-10	-10	-12	-12	-12	-1	-1	-1	-4	-4	-8	-9	-37	-37	-37	-33	-28	-28	-28	-12	-44	-44
		2015-03-17 03:20:00	-44	-15	-11	-8	-9	-9	-9	1	4	4	-4	-4	-7	-10	-35	-35	-35	-34	-28	-28	-28	-11	-44	-44
		2015-03-17 03:21:00	-43	-16	-11	-7	-9	-9	-9	-1	-1	-1	-5	-5	-6	-9	-35	-35	-35	-27	-30	-30	-30	-12	-43	-43
		2015-03-17 03:22:00	-43	-17	-17	-4	-10	-10	-10	0	0	0	-4	-5	-6	-11	-35	-35	-35	-30	-32	-32	-32	-14	-43	-43
		2015-03-17 03:23:00	-43	-15	-15	-3	-6	-6	-6	1	3	3	-5	-5	-7	-8	-32	-32	-32	-29	-32	-32	-32	-16	-43	-43
		2015-03-17 03:24:00	-42	-42	-13	-3	-8	-8	-8	0	1	1	-5	-5	-9	-10	-25	-28	-28	-28	-33	-33	-33	-18	-18	-42
		2015-03-17 03:25:00	-42	-42	-11	-3	-6	-6	-6	1	4	4	-4	-6	-9	-12	-39	-39	-39	-21	-34	-34	-34	-19	-19	-42
		2015-03-17 03:26:00	-42	-42	-6	-3	-3	-3	-1	0	1	1	-3	-5	-6	-11	-44	-44	-44	-29	-30	-30	-30	-17	-17	-42
		2015-03-17 03:27:00	-42	-42	-2	-3	-3	-3	-1	1	3	3	-3	-3	-4	-8	-37	-37	-37	-30	-23	-23	-23	-12	-12	-42
		2015-03-17 03:28:00	-42	-42	-3	-3	-3	-3	-1	1	4	4	-4	-4	-4	-3	-31	-31	-31	-19	-22	-22	-22	-9	-9	-42
		2015-03-17 03:29:00	-41	-41	-6	-3	-3	-3	-1	1	5	7	9	-5	-5	-5	-19	-19	-19	-16	-22	-22	-22	-9	-4	-41
		2015-03-17 03:30:00	-42	-42	-8	-3	-3	-3	-1	2	3	3	9	-5	-5	-5	-22	-22	-22	-16	-21	-21	-21	-11	-7	-42
		2015-03-17 03:31:00	-42	-42	-10	-3	-3	-3	-1	1	4	5	8	-5	-7	-7	-31	-31	-31	-21	-22	-22	-22	-14	-7	-42
		2015-03-17 03:32:00	-42	-42	-12	-4	-4	-4	-4	0	2	2	2	-4	-8	-8	-38	-38	-38	-31	-21	-21	-21	-18	-7	-42
		2015-03-17 03:33:00	-41	-41	-15	-4	-4	-4	-2	-1	3	3	4	-4	-10	-11	-39	-39	-39	-28	-21	-21	-21	-17	-7	-41
		2015-03-17 03:34:00	-42	-42	-16	-6	-6	-6	-1	0	0	0	7	-3	-3	-16	-48	-48	-48	-32	-21	-21	-21	-16	-8	-42
		2015-03-17 03:35:00	-42	-42	-14	-5	-5	-5	-1	2	5	7	7	-3	-3	-12	-53	-53	-53	-35	-20	-20	-20	-14	-8	-42
		2015-03-17 03:36:00	-40	-40	-15	-6	-6	-6	-1	0	5	7	7	-4	-4	-6	-38	-42	-42	-42	-18	-18	-18	-13	-5	-40
		2015-03-17 03:37:00	-40	-40	-18	-9	-9	-9	-2	1	4	4	4	-4	-4	-4	-25	-38	-38	-38	-18	-18	-18	-14	-5	-40
		2015-03-17 03:38:00	-40	-40	-20	-12	-12	-12	-2	2	-1	-1	-1	-5	-5	-5	-21	-35	-35	-35	-19	-19	-19	-15	-6	-40
		2015-03-17 03:39:00	-41	-41	-22	-17	-17	-17	-4	-4	-2	-2	-2	-5	-5	-8	-31	-31	-31	-29	-20	-20	-20	-14	-7	-41
		2015-03-17 03:40:00	-41	-41	-19	-17	-17	-17	-2	-2	-2	-2	-2	-8	-8	-13	-44	-44	-44	-32	-23	-23	-23	-18	-7	-41
		2015-03-17 03:41:00	-38	-38	-15	-16	-16	-16	-2	-1	4	4	4	-7	-7	-8	-41	-41	-41	-38	-21	-21	-21	-18	-6	-38
		2015-03-17 03:42:00	-39	-39	-12	-17	-17	-17	-3	-3	1	1	1	-6	-6	-8	-32	-38	-38	-38	-21	-21	-21	-20	-5	-39
		2015-03-17 03:43:00	-38	-38	-11	-13	-13	-13	0	1	2	2	2	-5	-5	-10	-35	-35	-35	-32	-19	-19	-19	-19	-5	-38
		2015-03-17 03:44:00	-38	-38	-11	-7	-7	-7	0	1	0	0	0	-5	-5	-7	-35	-35	-35	-25	-17	-17	-17	-16	-5	-38
		2015-03-17 03:45:00	-38	-38	-10	-3	-3	-3	0	2	3	3	3	-4	-5	-8	-41	-41	-41	-26	-16	-16	-16	-12	-7	-38
		2015-03-17 03:46:00	-37	-37	-11	-2	-2	-2	1	2	2	2	2	-4	-4	-6	-39	-39	-39	-35	-13	-13	-13	-8	-7	-37
		2015-03-17 03:47:00	-37	-37	-11	-5	-5	-5	1	3	1	1	1	-3	-3	-3	-28	-42	-42	-42	-12	-12	-12	-7	-7	-37
		2015-03-17 03:48:00	-37	-37	-11	-8	-8	-8	-3	-3	0	0	0	-3	-3	-4	-28	-37	-37	-37	-13	-13	-13	-8	-7	-37
		2015-03-17 03:49:00	-36	-36	-13	-12	-12	-12	1	1	1	1	1	-3	-3	-4	-33	-33	-33	-31	-13	-13	-13	-10	-7	-36
		2015-03-17 03:50:00	-36	-36	-14	-11	-11	-11	-3	1	4	4	4	-2	-2	-3	-33	-33	-33	-32	-21	-13	-13	-11	-8	-36
		2015-03-17 03:51:00	-36	-36	-13	-12	-12	-12	-2	0	-6	-6	-6	-4	-4	-4	-28	-33	-33	-33	-23	-14	-14	-14	-10	-36
		2015-03-17 03:52:00	-36	-36	-7	-13	-13	-13	-1	4	3	3	3	-3	-3	-5	-31	-31	-31	-31	-22	-17	-17	-17	-11	-36
		2015-03-17 03:53:00	-34	-34	-8	-10	-10	-10	-1	-1	-2	-2	-2	-5	-5	-5	-29	-29	-29	-25	-25	-16	-16	-16	-13	-34
		2015-03-17 03:54:00	-34	-34	-21	-11	-11	-11	-2	-2	-5	-5	-5	-5	-5	-5	-24	-29	-29	-29	-16	-16	-16	-16	-13	-34
		2015-03-17 03:55:00	-35	-35	-27	-12	-12	-12	-4	-4	2	2	2	-6	-6	-6	-25	-26	-26	-26	-16	-20	-20	-20	-15	-35
		2015-03-17 03:56:00	-36	-36	-21	-11	-11	-11	-5	-5	-2	-2	-2	-5	-6	-10	-31	-31	-31	-28	-28	-18	-18	-18	-14	-36
		2015-03-17 03:57:00	-36	-36	-19	-9	-9	-9	-3	-3	1	1	1	-5	-7	-9	-30	-30	-30	-28	-24	-17	-17	-17	-12	-36
		2015-03-17 03:58:00	-36	-36	-11	-7	-7	-7	-3	-1	-4	-4	-4	-1	-5	-11	-37	-37	-37	-29	-28	-17	-17	-14	-11	-36
		2015-03-17 03:59:00	-36	-36	-9	-7	-7	-7	-7	-7	-9	-9	-9	-2	-3	-13	-47	-47	-47	-36	-36	-19	-19	-13	-13	-36
		2015-03-17 04:00:00	-36	-36	-4	-4	-4	-8	-8	-8	2	2	2	-1	-1	-6	-40	-44	-44	-44	-28	-17	-17	-12	-12	-36
		2015-03-17 04:01:00	-34	-34	-1	-1	-1	-6	-6	-6	0	0	4	-3	-3	-3	-33	-37	-37	-37	-23	-17	-17	-15	-15	-34
		2015-03-17 04:02:00	-34	-34	2	0	-2	-4	-4	-4	-2	-2	-2	-4	-4	-4	-25	-30	-30	-30	-19	-19	-19	-16	-16	-34
		2015-03-17 04:03:00	-35	-35	1	-2	-3	-12	-12	-12	-5	-5	-5	-5	-5	-5	-21	-38	-38	-38	-24	-24	-24	-18	-18	-35
		2015-03-17 04:04:00	-35	-35	-2	0	-3	-15	-15	-15	-7	-7	-7	-4	-4	-5	-22	-32	-32	-32	-27	-27	-27	-19	-19	-35
		2015-03-17 04:05:00	-36	-36	-2	0	-3	-6	-6	-6	-4	-4	-4	-1	-4	-8	-9	-31	-31	-31	-30	-28	-28	-17	-17	-36
		2015-03-17 04:06:00	-36	-36	-2	1	-2	-8	-8	-8	-16	-16	-16	-5	-5	-8	-12	-39	-39	-39	-36	-26	-26	-16	-16	-36
		2015-03-17 04:07:00	-35	-35	1	1	-2	-2	-2	1	-12	-12	-12	-2	-3	-3	-6	-36	-36	-36	-26	-26	-26	-15	-15	-35
		2015-03-17 04:08:00	-34	-34	2	0	-4	-4	-4	-1	-12	-12	-12	-3	-3	-3	-3	-34	-34	-34	-27	-27	-27	-15	-15	-34
		2015-03-17 04:09:00	-36	-36	0	1	-3	-13	-13	-13	-17	-17	-17	-4	-4	-6	-9	-38	-38	-38	-31	-31	-31	-20	-20	-36
		2015-03-17 04:10:00	-35	-35	-3	-2	-2	-21	-21	-21	-13	-13	-13	-6	-6	-10	-10	-37	-37	-37	-28	-31	-31	-31	-22	-35
		2015-03-17 04:11:00	-34	-34	-5	-4	-2	-17	-17	-17	-9	-9	-9	-3	-7	-12	-15	-35	-35	-35	-35	-27	-27	-27	-22	-34
		2015-03-17 04:12:00	-34	-34	-5	-5	-4	-13	-13	-13	-5	-5	-5	-2	-4	-10	-15	-46	-46	-46	-41	-22	-22	-22	-17	-34
		2015-03-17 04:13:00	-34	-34	-8	-8	-4	-14	-14	-14	-7	-7	-7	-3	-3	-7	-12	-54	-54	-54	-40	-22	-22	-17	-17	-34
		2015-03-17 04:14:00	-34	-34	-7	-7	-3	-3	-3	0	-7	-7	-7	-2	-2	-7	-10	-56	-56	-56	-39	-24	-24	-14	-17	-34
		2015-03-17 04:15:00	-32	-32	-5	-5	-4	-4	-4	0	-3	-3	-3	-2	-4	-8	-11	-54	-54	-54	-24	-20	-20	-14	-19	-32
		2015-03-17 04:16:00	-32	-32	-2	-2	-4	-4	-4	-1	0	0	0	-1	-1	-4	-10	-40	-40	-40	-29	-18	-18	-17	-19	-32
		2015-03-17 04:17:00	-33	-33	1	1	-3	-3	-3	1	2	2	2	-1	-1	-2	-7	-39	-39	-39	-32	-20	-20	-14	-19	-33
		2015-03-17 04:18:00	-31	-31	2	1	-4	-4	-4	-1	-1	-1	-1	-1	-1	-4	-5	-38	-38	-38	-25	-19	-19	-13	-21	-31
		2015-03-17 04:19:00	-32	-32	1	0	-4	-4	-4	0	-4	-4	-4	-1	-1	-4	-7	-38	-38	-38	-31	-20	-20	-20	-24	-32
		2015-03-17 04:20:00	-31	-31	1	0	-4	-4	-4	-4	-14	-14	-14	-5	-5	-5	-4	-37	-37	-37	-25	-20	-20	-20	-27	-31
		2015-03-17 04:21:00	-31	-31	1	2	-2	-2	-2	-1	-7	-7	-7	-1	-4	-6	-9	-40	-40	-40	-26	-20	-20	-20	-31	-31
		2015-03-17 04:22:00	-30	-30	2	2	-3	-3	-3	-1	-3	-3	-3	-3	-3	-3	-5	-33	-33	-33	-31	-22	-22	-22	-29	-30
		2015-03-17 04:23:00	-31	-31	1	1	-4	-4	-8	-8	-11	-11	-11	-3	-3	-5	-6	-35	-35	-35	-25	-23	-23	-23	-29	-31
		2015-03-17 04:24:00	-30	-30	1	2	-3	-3	-3	-2	-2	-1	-1	-4	-4	-6	-6	-37	-37	-37	-26	-22	-22	-22	-27	-30
		2015-03-17 04:25:00	-29	-29	-29	2	-4	-4	-4	-3	-6	-6	-6	-4	-4	-8	-9	-34	-34	-34	-27	-20	-20	-20	-27	-27
		2015-03-17 04:26:00	-30	-30	-30	1	-3	-8	-8	-8	-2	-2	-2	-1	-5	-8	-10	-42	-42	-42	-41	-24	-24	-24	-25	-25
		2015-03-17 04:27:00	-29	-29	-29	2	-3	-11	-11	-11	-1	-1	-1	-5	-5	-7	-9	-46	-46	-46	-30	-23	-23	-23	-24	-25
		2015-03-17 04:28:00	-29	-29	-29	2	-3	-16	-16	-16	-6	-6	-6	-2	-5	-6	-10	-52	-52	-52	-33	-22	-22	-22	-24	-28
		2015-03-17 04:29:00	-28	-28	-28	2	-3	-21	-21	-21	-3	-3	-3	6	-4	-4	-6	-51	-51	-51	-37	-23	-23	-23	-22	-27
		2015-03-17 04:30:00	-28	-28	-28	1	-3	-28	-28	-28	-10	-5	-5	6	-3	-3	-4	-49	-49	-49	-36	-24	-24	-24	-22	-28
		2015-03-17 04:31:00	-30	-30	-28	2	-2	-35	-35	-35	-15	-11	-11	4	-6	-6	-6	-47	-47	-47	-40	-22	-22	-22	-22	-30
		2015-03-17 04:32:00	-32	-32	-27	-1	-2	-32	-32	-32	-4	-6	-6	-6	-6	-6	-9	-43	-43	-43	-35	-22	-22	-22	-24	-32
		2015-03-17 04:33:00	-30	-30	-25	-2	-5	-15	-15	-15	-1	-7	-7	-7	-5	-6	-7	-40	-40	-40	-35	-23	-23	-23	-23	-30
		2015-03-17 04:34:00	-29	-29	-25	-4	-3	-19	-19	-19	-9	-9	-9	1	-8	-8	-8	-46	-46	-46	-36	-21	-22	-22	-24	-29
		2015-03-17 04:35:00	-24	-24	-24	-2	-3	-11	-11	-11	-7	-7	-7	-2	-9	-9	-11	-31	-31	-31	-30	-20	-22	-22	-22	-24
		2015-03-17 04:36:00	-25	-25	-25	1	-2	-2	-2	-1	-9	-9	-9	1	-4	-4	-10	-37	-42	-42	-42	-23	-23	-23	-21	-19
		2015-03-17 04:37:00	-24	-24	-24	2	-2	-2	-2	-2	-2	-3	-3	-3	-6	-6	-6	-44	-44	-44	-44	-21	-22	-22	-22	-17
		2015-03-17 04:38:00	-22	-22	-22	1	-6	-6	-6	-4	-3	-12	-12	-12	-3	-3	-3	-27	-37	-37	-37	-18	-23	-23	-23	-15
		2015-03-17 04:39:00	-22	-22	-22	0	-4	-6	-6	-6	0	-5	-5	-5	0	0	-1	-28	-38	-38	-38	-19	-24	-24	-24	-15
		2015-03-17 04:40:00	-22	-22	-22	-3	-2	-2	-2	-2	2	-8	-8	-8	-1	-1	-1	-28	-37	-37	-37	-21	-23	-23	-23	-13
		2015-03-17 04:41:00	-22	-22	-22	-4	-4	-5	-5	-5	2	-7	-7	-7	-1	-1	-1	-23	-32	-32	-32	-20	-24	-24	-24	-15
		2015-03-17 04:42:00	-23	-23	-23	-2	-2	-2	-9	-9	-9	-5	-5	-5	-2	-2	-3	-26	-36	-36	-36	-23	-25	-25	-25	-18
		2015-03-17 04:43:00	-23	-23	-23	1	-1	-1	-10	-10	-10	-11	-11	-11	-3	-3	-3	-28	-35	-35	-35	-25	-25	-25	-23	-17
		2015-03-17 04:44:00	-23	-23	-23	3	-1	-9	-15	-15	-15	-11	-11	-11	1	-5	-5	-36	-46	-46	-46	-25	-25	-25	-24	-18
		2015-03-17 04:45:00	-23	-23	-23	-8	-2	-2	-24	-24	-24	-67	-67	-67	0	-3	-19	-33	-47	-47	-47	-25	-25	-25	-22	-17
		2015-03-17 04:46:00	-34	-30	-30	-17	-55	-55	-125	-125	-125	-120	-120	-120	4	-21	-69	-134	-198	-198	-198	-104	-50	-50	-45	-36
		2015-03-17 04:47:00	-28	-21	-21	-21	-43	-43	-93	-93	-93	-8	-8	-2	-4	-17	-17	-215	-222	-222	-222	-48	-32	-32	-32	-28
		2015-03-17 04:48:00	-44	-25	-1	-1	1	-81	-81	-81	-73	-78	-78	-78	-1	-14	-14	-29	-142	-142	-142	-55	-59	-59	-59	-44
		2015-03-17 04:49:00	-72	-47	23	11	-1	-50	-50	-50	-24	-84	-84	-84	7	7	7	31	-87	-87	-87	-55	-48	-48	-72	-72
		2015-03-17 04:50:00	-39	-2	6	20	6	-9	-9	-9	-7	-60	-60	-60	14	14	14	28	-29	-59	-59	-62	-62	-62	-39	-39
		2015-03-17 04:51:00	-24	-1	-1	13	11	-7	-7	-7	-5	-53	-53	-53	20	20	20	28	33	-51	-51	-68	-68	-68	-24	-24
		2015-03-17 04:52:00	-16	0	0	22	13	7	6	6	6	-46	-46	-46	22	22	22	-16	-16	-45	-45	-57	-57	-57	-18	-16
		2015-03-17 04:53:00	-20	4	4	22	13	13	13	13	15	-22	-22	-22	24	17	17	-15	-19	-50	-50	-50	-48	-48	-24	-24
		2015-03-17 04:54:00	-25	1	1	23	14	14	14	15	16	-6	-6	-6	17	16	16	16	22	-46	-46	-49	-49	-49	-25	-25
		2015-03-17 04:55:00	-33	1	1	23	13	13	13	15	16	-2	-2	-2	16	16	16	6	-2	-37	-37	-37	-42	-42	-42	-33
		2015-03-17 04:56:00	-34	-4	-4	20	14	14	14	16	16	7	7	7	17	17	17	-30	-46	-46	-46	-35	-44	-44	-44	-34
		2015-03-17 04:57:00	-37	-4	-4	19	14	14	14	21	21	8	8	8	18	15	15	-23	-55	-55	-55	-34	-55	-55	-55	-37
		2015-03-17 04:58:00	-41	-3	-3	19	14	13	13	13	13	8	8	8	20	11	11	-17	-51	-51	-51	-31	-58	-58	-58	-41
		2015-03-17 04:59:00	-45	-2	-2	19	15	15	-2	-2	-2	11	11	11	17	11	11	-22	-45	-45	-45	-31	-68	-68	-68	-45
		2015-03-17 05:00:00	-52	-2	-2	19	16	16	-18	-18	-18	21	21	21	13	10	10	-27	-43	-43	-43	-37	-78	-78	-78	-61
		2015-03-17 05:01:00	-56	-2	-2	12	18	18	-25	-25	-25	19	19	19	13	4	4	-42	-54	-54	-54	-48	-76	-76	-76	-70
		2015-03-17 05:02:00	-53	-3	-3	-1	9	9	-15	-15	-15	18	18	18	13	1	1	-51	-72	-72	-72	-56	-74	-75	-75	-75
		2015-03-17 05:03:00	-56	-5	-5	-5	-20	-20	-29	-29	-29	22	22	22	7	-3	-3	-47	-71	-71	-71	-65	-81	-88	-88	-88
		2015-03-17 05:04:00	-51	-14	-14	-4	-31	-31	-31	-31	-31	15	15	17	6	-2	-2	-48	-57	-57	-57	-66	-78	-94	-94	-94
		2015-03-17 05:05:00	-43	-17	-17	-1	-29	-29	-29	14	14	2	2	2	6	1	1	-40	-66	-66	-66	-65	-76	-85	-85	-85
		2015-03-17 05:06:00	-38	-15	-15	3	-23	-23	-23	15	15	7	7	7	12	4	4	4	-54	-54	-54	-63	-63	-74	-74	-74
		2015-03-17 05:07:00	-39	-13	-13	3	-10	-10	-10	17	17	18	18	18	9	1	1	1	-56	-56	-56	-56	-56	-66	-66	-66
		2015-03-17 05:08:00	-41	-18	-18	6	-8	-8	-8	19	16	3	3	3	9	2	2	2	-44	-44	-44	-48	-48	-48	-48	-48
		2015-03-17 05:09:00	-31	-25	-25	15	-9	-9	-9	15	15	-4	-4	-4	11	3	3	3	-29	-29	-31	-48	-48	-48	-44	-44
		2015-03-17 05:10:00	-28	-28	-28	7	-20	-20	-20	18	18	5	5	5	14	9	9	9	-21	-21	-31	-37	-37	-45	-45	-45
		2015-03-17 05:11:00	-26	-26	-26	-6	-23	-23	-23	21	20	4	4	4	15	10	10	10	-18	-18	-31	-31	-31	-40	-40	-40
		2015-03-17 05:12:00	-23	-23	-23	-6	-31	-31	-31	17	17	-1	-1	-1	19	12	12	12	-29	-29	-31	-31	-32	-41	-41	-41
		2015-03-17 05:13:00	-27	-18	-18	-7	-29	-29	-29	5	5	3	3	3	24	14	14	14	-36	-36	-36	-33	-37	-37	-37	-35
		2015-03-17 05:14:00	-24	-18	-18	-16	-24	-24	-24	19	19	13	13	13	24	21	21	21	-35	-35	-35	-32	-33	-33	-33	-25
		2015-03-17 05:15:00	-19	-18	-15	-13	-6	-6	-6	16	15	2	2	2	21	18	18	18	-29	-29	-32	-32	-32	-23	-23	-21
		2015-03-17 05:16:00	-14	-14	2	2	2	20	19	19	19	-14	-14	-14	26	18	18	18	-26	-26	-33	-33	-33	-8	-9	-14
		2015-03-17 05:17:00	-11	-11	2	10	10	21	16	16	16	7	7	7	29	19	18	18	-24	-24	-31	-31	-31	-10	-7	-11
		2015-03-17 05:18:00	-15	-11	2	5	5	24	-11	-11	-11	30	30	30	21	18	8	8	-32	-32	-32	-23	-23	-15	-15	-15
		2015-03-17 05:19:00	-21	-8	7	7	7	27	-30	-30	-30	21	21	27	15	4	4	4	-27	-27	-27	-22	-22	-17	-21	-21
		2015-03-17 05:20:00	-21	-2	11	22	22	22	-1	-1	-1	-5	-5	-5	16	6	6	6	-30	-30	-30	-27	-27	-13	-21	-21
		2015-03-17 05:21:00	-25	-25	12	29	22	11	10	10	10	-15	-15	-15	15	9	9	9	-33	-33	-33	-32	-32	-19	-19	-25
		2015-03-17 05:22:00	-26	-26	6	25	19	19	1	1	1	2	2	2	16	8	8	8	-4	-8	-22	-22	-22	-14	-14	-26
		2015-03-17 05:23:00	-25	-25	3	21	19	19	-3	-3	-3	5	5	5	17	9	5	5	-2	-14	-20	-20	-20	-9	-7	-25
		2015-03-17 05:24:00	-29	-29	1	19	19	19	6	6	6	14	14	14	21	2	1	0	-9	-14	-18	-18	-18	-17	-17	-29
		2015-03-17 05:25:00	-29	-29	2	2	20	20	19	15	15	10	10	10	20	8	4	3	-12	-37	-37	-37	-21	-21	-21	-29
		2015-03-17 05:26:00	-41	-41	3	3	22	22	-7	-7	-7	-5	8	8	14	2	-1	-1	-30	-34	-34	-34	-24	-24	-24	-41
		2015-03-17 05:27:00	-48	-48	6	6	22	15	-20	-20	-20	10	10	10	16	3	3	1	-43	-43	-43	-34	-22	-22	-22	-48
		2015-03-17 05:28:00	-51	-51	7	7	21	-2	-17	-17	-17	18	18	18	17	4	4	4	-50	-50	-50	-38	-20	-20	-20	-51
		2015-03-17 05:29:00	-58	-58	6	6	19	-1	-6	-6	-6	9	9	9	19	8	4	4	-61	-61	-61	-55	-21	-21	-21	-58
		2015-03-17 05:30:00	-60	-60	5	5	19	15	-9	-9	-9	6	6	6	20	9	2	2	-54	-59	-59	-59	-20	-20	-20	-60
		2015-03-17 05:31:00	-54	-54	4	4	21	17	-25	-25	-25	8	8	8	18	6	2	2	-47	-51	-51	-51	-18	-17	-17	-54
		2015-03-17 05:32:00	-49	-49	5	5	19	-1	-29	-29	-29	0	0	0	15	2	1	0	-38	-44	-44	-44	-22	-19	-19	-49
		2015-03-17 05:33:00	-38	-38	5	5	17	12	6	6	6	4	4	4	6	2	2	2	-25	-35	-35	-35	-21	-20	-20	-38
		2015-03-17 05:34:00	-27	-27	2	2	18	18	18	19	19	11	10	10	10	9	9	5	-22	-29	-29	-29	-22	-19	-19	-27
		2015-03-17 05:35:00	-20	-20	3	3	18	18	18	19	19	19	18	18	18	13	13	8	-21	-22	-23	-23	-23	-19	-19	-20
		2015-03-17 05:36:00	-17	-17	4	4	20	15	15	15	21	20	14	14	14	17	17	12	-28	-32	-32	-32	-26	-19	-19	-17
		2015-03-17 05:37:00	-14	-14	6	6	20	9	9	9	16	16	-5	-5	-5	14	14	11	-17	-31	-31	-31	-29	-20	-20	-14
		2015-03-17 05:38:00	-11	-11	8	8	19	3	3	3	10	23	-13	-13	-13	19	19	16	-4	-17	-26	-26	-26	-16	-16	-12
		2015-03-17 05:39:00	-6	-6	9	9	17	12	2	2	2	5	-21	-21	-21	18	18	12	-7	-9	-29	-29	-29	-15	-15	-10
		2015-03-17 05:40:00	-3	-3	7	7	11	-2	-33	-35	-35	-35	-3	-3	-3	7	7	-1	-4	-4	-26	-26	-26	-16	-16	-12
		2015-03-17 05:41:00	6	5	5	5	8	-18	-74	-74	-74	-55	-16	-16	-16	3	3	0	0	-11	-19	-19	-19	-17	-17	-14
		2015-03-17 05:42:00	9	3	3	3	8	-27	-75	-75	-75	-66	-26	-26	-26	2	2	1	1	-33	-33	-33	-18	-18	-18	-14
		2015-03-17 05:43:00	8	3	3	3	3	-42	-89	-89	-89	-64	-27	-27	-27	19	4	1	-19	-31	-31	-31	-23	-23	-23	-21
		2015-03-17 05:44:00	6	6	-5	-5	-5	-44	-44	-85	-85	-85	-9	-9	-9	21	11	9	-17	-30	-30	-30	-33	-34	-34	-34
		2015-03-17 05:45:00	-1	-1	-2	-2	-2	-50	-50	-69	-69	-69	1	1	1	25	15	12	-2	-15	-29	-29	-40	-42	-42	-42
		2015-03-17 05:46:00	-7	-7	-20	-20	-20	-68	-68	-71	-71	-71	-12	-12	-12	28	19	13	10	-17	-25	-25	-42	-44	-44	-44
		2015-03-17 05:47:00	-8	-8	-28	-28	-28	-53	-53	-63	-63	-63	-13	-13	-13	28	20	15	13	-27	-27	-27	-40	-40	-40	-38
		2015-03-17 05:48:00	-17	-17	-53	-53	-53	-47	-47	-47	-45	-45	-7	-7	-7	25	21	6	6	-27	-31	-31	-49	-49	-49	-46
		2015-03-17 05:49:00	-36	-36	-69	-69	-69	-52	-52	-62	-62	-62	-13	-13	-13	23	14	7	1	-18	-27	-27	-47	-50	-50	-50
		2015-03-17 05:50:00	-45	-45	-75	-75	-75	-40	-40	-45	-45	-45	-11	-11	-11	20	11	10	10	-21	-25	-25	-43	-49	-49	-49
		2015-03-17 05:51:00	-49	-49	-75	-75	-75	-28	-28	-28	-28	-28	-24	-24	-24	24	13	13	10	-24	-28	-28	-47	-52	-52	-52
		2015-03-17 05:52:00	-53	-53	-69	-69	-69	-7	-7	-7	-1	-1	-34	-34	-34	28	26	18	6	-13	-34	-34	-44	-44	-44	-44
		2015-03-17 05:53:00	-58	-58	-67	-67	-67	-22	-22	-27	-27	-27	-11	-11	-11	19	19	14	14	-1	-35	-35	-46	-46	-46	-36
		2015-03-17 05:54:00	-52	-52	-73	-73	-73	-39	-39	-71	-71	-71	-22	-22	-22	21	12	8	8	-11	-24	-24	-47	-47	-47	-35
		2015-03-17 05:55:00	-40	-40	-71	-71	-71	-39	-39	-50	-50	-50	-16	-16	-16	16	11	6	6	-16	-22	-22	-41	-41	-41	-25
		2015-03-17 05:56:00	-35	-35	-64	-64	-64	-51	-51	-87	-87	-87	-44	-44	-44	6	-1	-14	-14	-19	-20	-20	-45	-45	-45	-30
		2015-03-17 05:57:00	-30	-30	-55	-55	-55	-59	-59	-91	-91	-91	-56	-56	-56	6	-17	-17	-17	-28	-32	-32	-38	-38	-38	-30
		2015-03-17 05:58:00	-38	-38	-42	-42	-42	-42	-42	-58	-58	-58	-37	-37	-37	15	0	-3	-3	-41	-54	-54	-54	-25	-25	-38
		2015-03-17 05:59:00	-38	-38	-45	-45	-45	-18	-18	-33	-33	-33	-17	-17	-17	20	14	4	-16	-39	-39	-39	-35	-27	-27	-12
		2015-03-17 06:00:00	-47	-47	-55	-55	-55	-12	-12	-12	-12	-12	-7	-7	-7	22	16	4	-17	-31	-31	-31	-39	-39	-39	-25
		2015-03-17 06:01:00	-54	-54	-57	-57	-57	-17	-17	-17	-7	-7	-7	-7	-7	24	14	7	7	-6	-6	-25	-35	-35	-35	-27
		2015-03-17 06:02:00	-48	-48	-50	-50	-50	-26	-26	-26	0	0	-7	-7	-7	31	16	6	6	-16	-22	-22	-22	-21	-21	-21
		2015-03-17 06:03:00	-39	-49	-56	-56	-56	-26	-26	-26	3	3	-9	-9	-9	27	16	-2	-2	-18	-18	-19	-19	-19	-19	-19
		2015-03-17 06:04:00	-35	-47	-59	-59	-59	-18	-18	-18	4	4	-5	-5	-5	26	10	1	-1	-7	-7	-22	-25	-25	-25	-18
		2015-03-17 06:05:00	-35	-48	-64	-64	-64	-10	-10	-10	-3	-3	-6	-6	-6	22	14	10	8	-7	-7	-21	-24	-24	-24	-14
		2015-03-17 06:06:00	-35	-50	-71	-71	-71	-5	-5	-44	-44	-44	-18	-18	-18	24	18	15	15	-1	-1	-24	-24	-24	-22	-6
		2015-03-17 06:07:00	-39	-56	-82	-82	-82	-2	-2	-63	-63	-63	-33	-33	-33	28	24	17	17	4	4	-28	-28	-28	-19	-4
		2015-03-17 06:08:00	-37	-55	-89	-89	-89	-1	-2	-87	-87	-87	-33	-33	-33	28	23	13	13	8	8	-30	-30	-30	-19	-1
		2015-03-17 06:09:00	-37	-55	-77	-82	-82	-82	-9	-87	-87	-87	-51	-51	-51	29	20	20	20	14	14	-32	-32	-32	-17	-1
		2015-03-17 06:10:00	-31	-43	-73	-73	-73	-64	-14	-86	-86	-86	-56	-56	-56	26	26	23	23	23	26	-37	-37	-37	-16	2
		2015-03-17 06:11:00	-16	-16	-63	-63	-63	-44	-24	-112	-112	-112	-56	-56	-56	30	30	28	28	19	19	-34	-34	-34	-14	13
		2015-03-17 06:12:00	-2	-2	-43	-43	-43	-33	-33	-120	-120	-120	-53	-53	-53	32	32	35	35	15	15	-34	-34	-34	-13	14
		2015-03-17 06:13:00	7	2	-29	-29	-29	-34	-34	-138	-138	-138	-65	-65	-65	37	37	43	45	28	24	-39	-39	-39	-15	15
		2015-03-17 06:14:00	8	2	-28	-28	-28	-24	-24	-102	-102	-102	-77	-77	-77	31	31	35	43	33	31	-46	-46	-46	-15	13
		2015-03-17 06:15:00	5	1	-26	-26	-26	-36	-36	-114	-114	-114	-99	-99	-99	31	31	39	42	33	33	-45	-45	-45	-12	5
		2015-03-17 06:16:00	7	3	-30	-30	-30	-38	-38	-116	-116	-116	-132	-132	-132	27	27	33	44	44	38	-47	-47	-47	-15	-15
		2015-03-17 06:17:00	4	1	-50	-50	-50	-31	-52	-143	-143	-143	-197	-197	-197	19	19	29	40	46	58	-65	-65	-65	-10	-8
		2015-03-17 06:18:00	1	-9	-57	-57	-57	-20	-62	-144	-144	-144	-237	-237	-237	19	19	35	44	44	63	-70	-70	-70	-21	-21
		2015-03-17 06:19:00	1	-10	-59	-59	-59	-24	-79	-185	-185	-185	-229	-229	-229	20	20	36	48	48	71	-78	-78	-78	-31	-31
		2015-03-17 06:20:00	7	-5	-61	-61	-61	-35	-70	-228	-228	-228	-212	-212	-212	21	21	40	48	48	73	-79	-79	-79	-45	-45
		2015-03-17 06:21:00	12	-2	-76	-76	-76	-69	-76	-225	-225	-225	-219	-219	-219	27	27	43	53	53	72	-78	-78	-78	-53	-53
		2015-03-17 06:22:00	10	-11	-81	-107	-107	-107	-86	-241	-241	-241	-215	-215	-215	22	22	40	52	52	78	-82	-82	-82	-52	-52
		2015-03-17 06:23:00	1	-29	-29	-122	-122	-122	-102	-237	-237	-237	-212	-212	-212	23	23	43	52	52	81	-85	-85	-85	-40	-40
		2015-03-17 06:24:00	-3	-43	-43	-130	-130	-130	-120	-181	-181	-181	-205	-205	-205	21	21	43	51	52	81	-86	-86	-86	-39	-39
		2015-03-17 06:25:00	-11	-53	-53	-137	-146	-146	-146	-137	-137	-137	-195	-195	-195	24	24	47	52	54	84	-88	-88	-88	-45	-45
		2015-03-17 06:26:00	-20	-72	-72	-160	-176	-176	-176	-152	-152	-152	-193	-193	-193	24	24	46	53	54	84	-88	-88	-88	-49	-49
		2015-03-17 06:27:00	-26	-92	-92	-193	-198	-198	-198	-170	-170	-170	-177	-177	-177	17	17	43	49	52	84	-90	-90	-90	-55	-55
		2015-03-17 06:28:00	-28	-28	-112	-207	-214	-214	-214	-172	-172	-172	-202	-202	-202	21	21	50	50	52	82	-88	-88	-88	-55	-55
		2015-03-17 06:29:00	-23	-23	-131	-201	-233	-233	-233	-189	-189	-189	-229	-229	-229	23	23	53	53	56	84	-89	-89	-89	-38	-38
		2015-03-17 06:30:00	-19	-19	-132	-200	-260	-260	-260	-211	-211	-211	-220	-220	-220	21	21	52	52	56	85	-91	-91	-91	-35	-35
		2015-03-17 06:31:00	-14	-14	-132	-200	-283	-283	-283	-258	-258	-258	-193	-193	-193	19	19	49	49	52	84	-91	-91	-91	-49	-49
		2015-03-17 06:32:00	-16	-5	-130	-202	-202	-301	-301	-301	-267	-267	-105	-231	-231	-231	24	53	53	55	83	-90	-90	-90	-56	-56
		2015-03-17 06:33:00	-22	-1	-126	-203	-203	-315	-315	-315	-268	-268	-107	-250	-250	-250	16	49	49	53	86	-94	-94	-94	-55	-55
		2015-03-17 06:34:00	-21	7	-122	-192	-192	-322	-322	-322	-269	-269	-117	-253	-253	-253	13	46	46	50	72	-96	-96	-96	-58	-58
		2015-03-17 06:35:00	-17	3	-108	-169	-169	-311	-311	-311	-272	-272	-121	-234	-234	-234	10	44	44	41	41	-94	-94	-94	-54	-54
		2015-03-17 06:36:00	-7	0	-91	-145	-145	-301	-301	-301	-239	-239	-87	-233	-233	-233	14	45	45	49	17	-96	-96	-96	-47	-47
		2015-03-17 06:37:00	-4	-2	-96	-144	-144	-302	-302	-302	-220	-220	-59	-223	-223	-223	11	44	44	42	-4	-99	-99	-99	-52	-52
		2015-03-17 06:38:00	-9	-7	-103	-135	-135	-308	-308	-308	-211	-211	-80	-197	-197	-197	7	41	41	28	-37	-102	-102	-102	-62	-62
		2015-03-17 06:39:00	-12	-12	-111	-124	-124	-315	-315	-315	-217	-217	-102	-184	-184	-184	5	39	39	23	-66	-103	-103	-103	-75	-75
		2015-03-17 06:40:00	-15	-12	-111	-119	-119	-333	-333	-333	-218	-218	-92	-164	-164	-164	8	40	40	-16	-81	-106	-106	-106	-83	-83
		2015-03-17 06:41:00	-15	-14	-117	-123	-123	-342	-342	-342	-203	-203	-133	-162	-162	-162	12	41	41	-75	-90	-109	-109	-109	-90	-90
		2015-03-17 06:42:00	-16	-14	-122	-123	-123	-347	-347	-347	-230	-230	-124	-173	-173	-173	13	42	42	-80	-80	-113	-113	-113	-92	-92
		2015-03-17 06:43:00	-23	-16	-131	-135	-135	-381	-381	-381	-194	-194	-130	-164	-164	-164	9	40	40	-79	-79	-115	-115	-115	-95	-95
		2015-03-17 06:44:00	-30	-19	-141	-142	-142	-395	-395	-395	-211	-211	-133	-157	-157	-157	6	37	37	-87	-87	-122	-122	-122	-95	-95
		2015-03-17 06:45:00	-40	-21	-147	-147	-147	-402	-402	-402	-219	-219	-127	-143	-143	-143	7	36	36	-90	-97	-124	-124	-124	-93	-93
		2015-03-17 06:46:00	-59	-59	-160	-160	-160	-408	-408	-408	-226	-226	-157	-117	-117	-117	4	33	33	-91	-121	-132	-132	-132	-91	-91
		2015-03-17 06:47:00	-99	-99	-174	-174	-174	-399	-399	-399	-254	-254	-179	-109	-109	-109	1	31	29	-104	-140	-141	-141	-141	-88	-88
		2015-03-17 06:48:00	-122	-122	-184	-184	-184	-372	-372	-372	-250	-250	-250	-84	-84	-84	3	31	29	-101	-138	-146	-146	-146	-82	-82
		2015-03-17 06:49:00	-139	-139	-185	-185	-185	-344	-344	-344	-244	-244	-244	-66	-66	-66	3	30	27	-87	-135	-148	-148	-148	-80	-139
		2015-03-17 06:50:00	-223	-223	-187	-187	-187	-316	-316	-316	-260	-260	-260	-95	-95	-95	12	33	27	-64	-129	-144	-144	-144	-69	-223
		2015-03-17 06:51:00	-216	-216	-205	-205	-205	-321	-321	-321	-276	-276	-276	-108	-108	-108	20	41	35	-46	-120	-152	-152	-152	-62	-216
		2015-03-17 06:52:00	-237	-237	-235	-235	-235	-331	-331	-331	-326	-326	-326	-124	-124	-124	1	22	20	-60	-137	-149	-149	-149	-84	-237
		2015-03-17 06:53:00	-231	-231	-244	-244	-244	-339	-339	-339	-325	-325	-325	-130	-130	-130	1	23	17	-60	-146	-167	-167	-167	-96	-215
		2015-03-17 06:54:00	-223	-223	-220	-220	-220	-333	-333	-333	-332	-332	-332	-107	-107	-107	5	25	20	-54	-148	-173	-173	-173	-89	-223
		2015-03-17 06:55:00	-216	-216	-216	-195	-195	-317	-317	-317	-359	-359	-359	-147	-147	-147	6	20	19	-69	-148	-172	-172	-172	-85	-188
		2015-03-17 06:56:00	-212	-212	-212	-189	-189	-286	-286	-286	-354	-354	-354	-174	-174	-174	11	25	19	-81	-154	-179	-179	-179	-80	-168
		2015-03-17 06:57:00	-215	-215	-215	-207	-207	-256	-256	-256	-326	-326	-326	-181	-181	-181	8	29	16	-101	-169	-172	-172	-172	-83	-175
		2015-03-17 06:58:00	-198	-198	-203	-203	-203	-234	-234	-234	-303	-303	-303	-168	-168	-168	4	23	15	-107	-166	-172	-172	-172	-82	-173
		2015-03-17 06:59:00	-185	-185	-194	-194	-194	-206	-206	-206	-286	-286	-286	-150	-150	-150	2	21	15	-113	-162	-175	-175	-175	-75	-185
		2015-03-17 07:00:00	-170	-170	-193	-193	-193	-200	-200	-200	-268	-268	-268	-170	-170	-170	2	20	16	-114	-159	-159	-171	-171	-171	-170
		2015-03-17 07:01:00	-151	-151	-238	-238	-238	-187	-187	-187	-245	-245	-245	-205	-205	-205	-8	3	3	-109	-155	-155	-176	-176	-176	-151
		2015-03-17 07:02:00	-136	-136	-232	-232	-232	-167	-162	-162	-215	-215	-215	-233	-233	-233	1	17	12	-95	-143	-143	-172	-172	-172	-136
		2015-03-17 07:03:00	-133	-133	-222	-222	-222	-152	-137	-137	-215	-215	-215	-235	-235	-235	10	15	15	-73	-124	-124	-162	-162	-162	-133
		2015-03-17 07:04:00	-140	-140	-205	-205	-205	-138	-138	-138	-236	-236	-236	-235	-235	-235	7	15	15	15	-133	-133	-162	-162	-162	-140
		2015-03-17 07:05:00	-163	-163	-198	-198	-198	-133	-130	-130	-228	-228	-228	-201	-201	-201	-1	-1	12	13	-139	-139	-168	-168	-168	-163
		2015-03-17 07:06:00	-181	-181	-240	-240	-240	-125	-120	-116	-244	-244	-244	-176	-176	-176	-7	-7	-4	-4	-141	-141	-179	-179	-179	-181
		2015-03-17 07:07:00	-187	-187	-260	-260	-260	-127	-115	-115	-233	-233	-233	-179	-179	-179	-2	-9	-9	-9	-136	-136	-190	-190	-190	-187
		2015-03-17 07:08:00	-205	-205	-261	-261	-261	-129	-102	-102	-219	-219	-219	-223	-223	-223	-3	-4	-4	-4	-132	-132	-185	-185	-185	-205
		2015-03-17 07:09:00	-155	-155	-273	-273	-273	-133	-90	-90	-213	-213	-213	-294	-294	-294	-4	-11	-11	-11	-135	-135	-182	-182	-182	-155
		2015-03-17 07:10:00	-118	-118	-291	-291	-291	-129	-78	-78	-200	-200	-200	-276	-276	-276	0	-21	-21	-21	-133	-133	-195	-195	-195	-118
		2015-03-17 07:11:00	-121	-121	-272	-272	-272	-129	-80	-80	-191	-191	-191	-273	-273	-273	2	-8	-8	-8	-124	-124	-195	-195	-195	-121
		2015-03-17 07:12:00	-118	-118	-273	-273	-273	-129	-75	-75	-177	-177	-177	-276	-276	-276	0	-8	-8	-8	-122	-122	-187	-187	-187	-118
		2015-03-17 07:13:00	-99	-99	-262	-262	-262	-124	-81	-81	-161	-161	-161	-242	-242	-242	0	-9	-9	-9	-108	-108	-190	-190	-190	-99
		2015-03-17 07:14:00	-126	-126	-261	-261	-261	-118	-88	-88	-123	-123	-123	-196	-196	-196	3	2	2	2	-99	-99	-183	-183	-183	-126
		2015-03-17 07:15:00	-125	-125	-255	-255	-255	-119	-112	-98	-116	-116	-116	-156	-156	-156	5	5	10	10	-79	-79	-181	-181	-181	-125
		2015-03-17 07:16:00	-92	-114	-238	-238	-238	-147	-147	-116	-85	-85	-85	-110	-110	-110	2	2	12	12	-82	-82	-169	-169	-169	-92
		2015-03-17 07:17:00	-59	-120	-240	-240	-240	-180	-180	-131	-77	-77	-77	-69	-69	-69	4	4	11	11	-81	-81	-168	-168	-168	-62
		2015-03-17 07:18:00	-58	-125	-242	-242	-242	-219	-219	-149	-82	-82	-82	-41	-41	-41	7	7	13	13	-87	-87	-174	-174	-174	-62
		2015-03-17 07:19:00	-74	-139	-256	-256	-282	-282	-282	-167	-100	-100	-100	-67	-67	-67	7	7	16	16	-90	-90	-169	-169	-169	-74
		2015-03-17 07:20:00	-97	-138	-277	-277	-322	-322	-322	-189	-120	-129	-129	-129	-81	-81	7	7	18	18	-86	-86	-166	-166	-166	-97
		2015-03-17 07:21:00	-114	-130	-263	-263	-343	-343	-343	-215	-144	-148	-148	-148	-88	-88	3	3	16	16	-96	-96	-167	-167	-167	-114
		2015-03-17 07:22:00	-126	-134	-251	-251	-362	-362	-362	-242	-165	-170	-170	-170	-97	-97	2	2	16	16	-106	-106	-177	-177	-177	-126
		2015-03-17 07:23:00	-136	-139	-249	-249	-372	-372	-372	-255	-178	-178	-178	-173	-96	-96	2	2	17	17	-108	-108	-179	-179	-179	-136
		2015-03-17 07:24:00	-141	-151	-248	-248	-385	-385	-385	-272	-178	-178	-178	-165	-94	-94	0	0	16	16	-114	-114	-183	-183	-183	-141
		2015-03-17 07:25:00	-138	-171	-249	-249	-373	-373	-373	-276	-196	-196	-196	-184	-85	-85	-2	-2	14	14	-122	-122	-190	-190	-190	-138
		2015-03-17 07:26:00	-137	-176	-247	-247	-365	-365	-365	-289	-191	-191	-191	-174	-100	-100	-2	-2	15	15	-135	-135	-195	-195	-195	-137
		2015-03-17 07:27:00	-146	-173	-199	-226	-370	-370	-370	-305	-181	-181	-181	-149	-98	-98	-5	-5	13	13	-141	-141	-201	-201	-201	-146
		2015-03-17 07:28:00	-152	-160	-195	-228	-345	-345	-345	-293	-192	-192	-192	-148	-83	-83	-5	-5	10	10	-149	-149	-207	-207	-207	-152
		2015-03-17 07:29:00	-181	-203	-203	-232	-308	-308	-308	-291	-195	-195	-195	-156	-67	-67	-4	-4	10	10	-157	-157	-213	-213	-213	-181
		2015-03-17 07:30:00	-205	-243	-243	-243	-298	-298	-298	-269	-202	-202	-202	-190	-36	-36	-6	-6	7	7	-166	-166	-215	-215	-215	-205
		2015-03-17 07:31:00	-215	-281	-281	-281	-271	-271	-271	-241	-214	-214	-214	-187	-19	-19	-6	-6	5	5	-178	-178	-232	-232	-232	-215
		2015-03-17 07:32:00	-224	-312	-312	-312	-269	-269	-269	-240	-240	-223	-223	-203	-35	-35	-35	-6	5	5	-188	-188	-226	-226	-226	-224
		2015-03-17 07:33:00	-223	-297	-315	-315	-315	-266	-266	-245	-245	-194	-194	-183	-38	-38	-38	-9	4	4	-180	-180	-213	-213	-213	-223
		2015-03-17 07:34:00	-190	-296	-325	-325	-325	-233	-230	-201	-201	-184	-184	-184	-17	-14	-8	-8	0	0	-133	-133	-210	-210	-210	-190
		2015-03-17 07:35:00	-138	-270	-308	-308	-308	-203	-193	-172	-172	-220	-220	-220	-50	-50	-2	-2	1	1	-109	-109	-241	-241	-241	-138
		2015-03-17 07:36:00	-135	-282	-315	-315	-315	-231	-231	-168	-180	-242	-242	-242	-67	-67	-67	-6	-1	-1	-133	-133	-246	-246	-246	-135
		2015-03-17 07:37:00	-138	-304	-304	-304	-299	-266	-266	-153	-193	-244	-244	-244	-104	-104	-104	-15	-9	-9	-157	-157	-250	-250	-250	-138
		2015-03-17 07:38:00	-117	-276	-276	-276	-268	-253	-253	-139	-192	-244	-244	-244	-135	-135	-135	-12	-9	-9	-158	-158	-265	-265	-265	-117
		2015-03-17 07:39:00	-235	-299	-299	-299	-282	-254	-254	-153	-191	-232	-232	-232	-116	-116	-116	-10	-8	-8	-163	-163	-252	-252	-252	-235
		2015-03-17 07:40:00	-339	-386	-386	-386	-277	-257	-257	-170	-178	-196	-196	-196	-92	-92	-92	-12	-9	-9	-149	-149	-252	-252	-252	-339
		2015-03-17 07:41:00	-428	-428	-417	-417	-281	-281	-281	-198	-198	-146	-146	-140	-88	-88	-88	-11	-7	-7	-114	-129	-247	-247	-247	-428
		2015-03-17 07:42:00	-494	-606	-606	-606	-319	-303	-303	-215	-215	-152	-152	-123	-89	-89	-89	-10	-7	-7	-101	-150	-222	-222	-222	-494
		2015-03-17 07:43:00	-497	-713	-713	-713	-390	-328	-328	-246	-246	-149	-149	-119	-82	-82	-82	-5	-5	-5	-97	-170	-241	-241	-354	-357
		2015-03-17 07:44:00	-419	-832	-832	-832	-452	-353	-353	-286	-286	-145	-145	-126	-120	-120	-120	-3	-4	-4	-108	-178	-285	-285	-418	-418
		2015-03-17 07:45:00	-410	-832	-832	-832	-482	-361	-361	-302	-302	-138	-138	-138	-148	-148	-148	-3	-1	-1	-102	-154	-312	-312	-410	-410
		2015-03-17 07:46:00	-437	-778	-778	-778	-466	-362	-362	-305	-305	-149	-149	-149	-145	-145	-145	-4	0	0	-83	-180	-298	-298	-437	-437
		2015-03-17 07:47:00	-460	-513	-513	-513	-449	-371	-371	-318	-318	-139	-139	-139	-152	-152	-152	-3	4	1	-50	-179	-284	-284	-460	-460
		2015-03-17 07:48:00	-461	-531	-531	-531	-446	-392	-392	-330	-330	-139	-139	-128	-138	-138	-138	1	4	1	-30	-192	-253	-253	-461	-461
		2015-03-17 07:49:00	-518	-555	-555	-555	-443	-433	-433	-342	-342	-144	-144	-127	-132	-132	-132	1	4	0	-24	-212	-217	-217	-518	-518
		2015-03-17 07:50:00	-578	-570	-570	-570	-470	-470	-470	-360	-360	-148	-148	-123	-127	-127	-127	-1	2	-2	-19	-127	-219	-219	-578	-578
		2015-03-17 07:51:00	-694	-568	-568	-568	-493	-493	-493	-390	-390	-138	-138	-116	-100	-100	-100	-5	-2	-6	-28	-153	-229	-229	-694	-694
		2015-03-17 07:52:00	-613	-532	-532	-532	-529	-529	-529	-404	-404	-142	-142	-101	-72	-72	-72	-4	-4	-8	-46	-138	-266	-266	-613	-613
		2015-03-17 07:53:00	-620	-522	-522	-522	-550	-550	-550	-434	-434	-147	-147	-114	-86	-86	-86	-5	-5	-9	-48	-162	-313	-313	-620	-620
		2015-03-17 07:54:00	-587	-533	-514	-514	-573	-573	-573	-465	-465	-175	-175	-134	-90	-90	-90	-9	-8	-11	-58	-193	-357	-357	-587	-587
		2015-03-17 07:55:00	-598	-581	-581	-530	-628	-628	-628	-475	-475	-184	-184	-135	-62	-62	-62	-9	-9	-12	-68	-223	-425	-425	-598	-598
		2015-03-17 07:56:00	-648	-648	-628	-534	-632	-632	-632	-473	-473	-171	-171	-144	-67	-67	-67	-11	-11	-13	-30	-231	-465	-465	-618	-648
		2015-03-17 07:57:00	-656	-656	-638	-565	-590	-590	-590	-477	-477	-154	-154	-145	-107	-107	-107	-18	-15	-17	-42	-247	-468	-468	-612	-656
		2015-03-17 07:58:00	-649	-649	-649	-561	-586	-586	-586	-475	-475	-153	-153	-143	-124	-124	-124	-24	-18	-20	-59	-238	-451	-451	-561	-633
		2015-03-17 07:59:00	-693	-693	-693	-594	-611	-611	-611	-462	-462	-170	-170	-149	-141	-141	-141	-26	-21	-22	-77	-243	-399	-399	-550	-623
		2015-03-17 08:00:00	-779	-779	-779	-651	-651	-629	-629	-485	-485	-189	-189	-176	-150	-150	-150	-28	-21	-22	-91	-227	-372	-372	-563	-611
		2015-03-17 08:01:00	-792	-792	-792	-669	-669	-619	-619	-485	-485	-188	-188	-188	-159	-159	-159	-32	-24	-25	-122	-211	-362	-362	-569	-575
		2015-03-17 08:02:00	-762	-762	-762	-664	-664	-664	-599	-462	-462	-175	-175	-175	-154	-154	-154	-30	-24	-26	-115	-199	-337	-337	-539	-548
		2015-03-17 08:03:00	-681	-681	-681	-655	-655	-655	-548	-443	-443	-169	-169	-169	-140	-140	-140	-29	-23	-26	-109	-178	-323	-323	-458	-513
		2015-03-17 08:04:00	-621	-621	-621	-641	-641	-641	-509	-435	-435	-162	-162	-162	-114	-114	-114	-34	-26	-28	-122	-194	-326	-326	-484	-484
		2015-03-17 08:05:00	-559	-559	-559	-610	-610	-610	-483	-418	-418	-165	-165	-165	-88	-88	-88	-40	-40	-32	-32	-217	-354	-354	-537	-537
		2015-03-17 08:06:00	-568	-488	-488	-570	-570	-570	-475	-473	-405	-162	-162	-162	-102	-102	-102	-43	-43	-34	-34	-207	-373	-373	-568	-568
		2015-03-17 08:07:00	-614	-501	-501	-539	-539	-539	-521	-521	-372	-178	-178	-178	-84	-84	-84	-44	-44	-34	-34	-212	-376	-376	-614	-614
		2015-03-17 08:08:00	-657	-505	-505	-501	-572	-572	-572	-557	-394	-193	-193	-193	-131	-131	-131	-38	-38	-33	-33	-211	-367	-367	-657	-657
		2015-03-17 08:09:00	-652	-491	-491	-509	-618	-618	-618	-572	-471	-199	-199	-199	-149	-149	-149	-33	-33	-30	-30	-192	-328	-328	-652	-652
		2015-03-17 08:10:00	-587	-505	-505	-541	-639	-639	-639	-580	-520	-206	-206	-199	-126	-126	-126	-31	-31	-29	-29	-185	-269	-269	-587	-587
		2015-03-17 08:11:00	-571	-458	-458	-590	-684	-684	-684	-581	-558	-222	-222	-216	-124	-124	-124	-33	-33	-29	-29	-190	-262	-262	-571	-571
		2015-03-17 08:12:00	-552	-444	-458	-637	-685	-685	-685	-577	-545	-223	-223	-223	-128	-128	-128	-39	-39	-33	-33	-186	-287	-287	-552	-552
		2015-03-17 08:13:00	-526	-468	-468	-733	-733	-733	-646	-572	-527	-216	-216	-215	-96	-96	-96	-39	-39	-34	-34	-181	-302	-302	-526	-526
		2015-03-17 08:14:00	-498	-498	-498	-761	-761	-761	-630	-548	-548	-203	-203	-201	-77	-77	-77	-31	-31	-30	-30	-153	-302	-302	-491	-491
		2015-03-17 08:15:00	-510	-510	-510	-712	-712	-712	-606	-536	-527	-199	-199	-195	-60	-60	-60	-31	-31	-29	-29	-143	-304	-304	-470	-470
		2015-03-17 08:16:00	-529	-529	-529	-671	-671	-671	-619	-619	-517	-182	-182	-182	-47	-47	-47	-30	-30	-28	-28	-134	-316	-316	-462	-462
		2015-03-17 08:17:00	-525	-525	-525	-698	-698	-704	-704	-704	-520	-185	-185	-173	-69	-69	-69	-23	-26	-26	-26	-127	-349	-349	-438	-438
		2015-03-17 08:18:00	-514	-514	-514	-745	-745	-747	-747	-747	-538	-202	-202	-179	-128	-128	-128	-23	-25	-25	-25	-127	-374	-374	-417	-417
		2015-03-17 08:19:00	-527	-527	-581	-758	-758	-758	-743	-743	-512	-211	-211	-211	-170	-170	-170	-20	-25	-25	-43	-118	-384	-384	-409	-409
		2015-03-17 08:20:00	-543	-543	-634	-725	-725	-763	-763	-763	-477	-204	-204	-204	-128	-128	-128	-20	-26	-26	-66	-120	-409	-409	-409	-398
		2015-03-17 08:21:00	-563	-563	-666	-735	-735	-751	-751	-751	-486	-223	-223	-223	-121	-121	-121	-19	-26	-26	-79	-126	-488	-488	-488	-410
		2015-03-17 08:22:00	-555	-555	-696	-737	-737	-737	-718	-718	-539	-233	-233	-233	-103	-103	-103	-23	-29	-33	-94	-145	-490	-490	-490	-425
		2015-03-17 08:23:00	-536	-536	-682	-753	-753	-753	-687	-687	-573	-230	-230	-230	-130	-130	-130	-25	-30	-44	-100	-156	-490	-490	-490	-432
		2015-03-17 08:24:00	-527	-527	-697	-697	-697	-717	-717	-717	-577	-242	-242	-242	-151	-151	-151	-26	-31	-53	-113	-175	-497	-497	-497	-463
		2015-03-17 08:25:00	-505	-505	-694	-695	-695	-695	-690	-690	-601	-237	-237	-237	-123	-123	-123	-26	-33	-56	-122	-193	-450	-450	-474	-474
		2015-03-17 08:26:00	-518	-518	-695	-695	-695	-664	-657	-657	-570	-228	-228	-228	-137	-137	-137	-26	-34	-56	-129	-205	-464	-464	-493	-493
		2015-03-17 08:27:00	-506	-506	-717	-717	-717	-663	-663	-663	-552	-217	-217	-217	-122	-122	-122	-28	-35	-60	-131	-191	-489	-489	-489	-477
		2015-03-17 08:28:00	-502	-502	-685	-685	-685	-681	-681	-681	-577	-211	-211	-211	-132	-132	-132	-27	-35	-73	-134	-174	-499	-499	-499	-497
		2015-03-17 08:29:00	-520	-509	-687	-687	-687	-713	-713	-713	-596	-220	-220	-220	-153	-153	-153	-29	-36	-84	-143	-175	-498	-498	-520	-520
		2015-03-17 08:30:00	-520	-520	-631	-659	-659	-728	-728	-728	-661	-235	-235	-235	-171	-171	-171	-32	-39	-92	-145	-185	-499	-499	-511	-511
		2015-03-17 08:31:00	-562	-562	-628	-686	-686	-729	-729	-729	-659	-234	-234	-234	-178	-178	-178	-32	-40	-95	-151	-214	-496	-496	-496	-482
		2015-03-17 08:32:00	-559	-559	-613	-681	-681	-771	-771	-771	-510	-230	-230	-230	-169	-169	-169	-33	-42	-95	-157	-232	-470	-470	-470	-440
		2015-03-17 08:33:00	-555	-555	-577	-752	-752	-760	-760	-760	-473	-473	-232	-232	-99	-164	-164	-164	-43	-91	-158	-241	-374	-374	-416	-416
		2015-03-17 08:34:00	-554	-554	-554	-818	-818	-818	-728	-728	-503	-503	-215	-215	-105	-154	-154	-154	-44	-90	-154	-230	-294	-294	-399	-399
		2015-03-17 08:35:00	-523	-523	-523	-766	-766	-766	-732	-732	-531	-531	-206	-206	-101	-152	-152	-152	-44	-44	-149	-215	-246	-246	-363	-363
		2015-03-17 08:36:00	-516	-516	-516	-755	-755	-755	-705	-705	-551	-551	-183	-183	-95	-128	-128	-128	-43	-43	-162	-211	-262	-262	-332	-332
		2015-03-17 08:37:00	-522	-522	-526	-705	-705	-742	-742	-742	-516	-516	-173	-173	-104	-85	-85	-85	-42	-42	-169	-169	-268	-268	-306	-306
		2015-03-17 08:38:00	-524	-524	-547	-688	-688	-790	-790	-790	-462	-462	-163	-163	-103	-59	-59	-59	-42	-42	-151	-151	-303	-303	-325	-325
		2015-03-17 08:39:00	-519	-519	-586	-701	-701	-772	-772	-772	-448	-448	-189	-189	-104	-44	-44	-44	-42	-42	-143	-143	-271	-271	-313	-313
		2015-03-17 08:40:00	-507	-507	-614	-748	-748	-786	-786	-786	-446	-446	-198	-198	-123	-55	-55	-55	-43	-43	-150	-150	-247	-247	-302	-302
		2015-03-17 08:41:00	-471	-471	-592	-727	-727	-790	-790	-790	-438	-438	-241	-241	-137	-131	-131	-131	-45	-45	-167	-167	-241	-241	-324	-324
		2015-03-17 08:42:00	-433	-433	-575	-727	-727	-780	-780	-780	-421	-421	-249	-249	-126	-99	-99	-99	-48	-48	-168	-168	-209	-209	-325	-325
		2015-03-17 08:43:00	-306	-410	-553	-710	-710	-758	-758	-758	-400	-400	-227	-227	-141	-49	-49	-49	-50	-50	-176	-176	-207	-207	-306	-306
		2015-03-17 08:44:00	-311	-407	-552	-689	-689	-784	-784	-784	-395	-395	-212	-212	-146	-47	-47	-47	-51	-51	-171	-171	-216	-216	-311	-311
		2015-03-17 08:45:00	-309	-413	-552	-656	-656	-842	-842	-842	-434	-434	-196	-196	-160	-83	-83	-83	-54	-54	-172	-172	-209	-209	-309	-309
		2015-03-17 08:46:00	-307	-408	-567	-613	-613	-863	-863	-863	-451	-451	-169	-169	-165	-105	-105	-105	-56	-56	-168	-168	-206	-206	-301	-301
		2015-03-17 08:47:00	-341	-394	-565	-609	-609	-930	-930	-930	-477	-477	-173	-173	-172	-119	-119	-119	-55	-55	-165	-165	-189	-202	-341	-341
		2015-03-17 08:48:00	-344	-395	-581	-663	-663	-948	-948	-948	-486	-486	-162	-162	-162	-126	-126	-126	-54	-54	-185	-185	-218	-237	-237	-344
		2015-03-17 08:49:00	-353	-416	-618	-688	-688	-920	-920	-920	-487	-487	-165	-165	-141	-137	-137	-137	-52	-52	-170	-170	-238	-271	-271	-353
		2015-03-17 08:50:00	-374	-435	-640	-700	-700	-904	-904	-904	-486	-486	-166	-166	-135	-147	-147	-147	-49	-49	-127	-127	-234	-271	-271	-374
		2015-03-17 08:51:00	-376	-450	-645	-718	-718	-862	-862	-862	-506	-506	-169	-169	-142	-163	-163	-163	-47	-47	-89	-89	-247	-252	-252	-376
		2015-03-17 08:52:00	-404	-468	-683	-733	-733	-887	-887	-887	-524	-524	-171	-171	-139	-185	-185	-185	-64	-64	-93	-93	-344	-344	-384	-404
		2015-03-17 08:53:00	-528	-528	-665	-700	-700	-895	-895	-895	-561	-561	-178	-178	-131	-200	-200	-200	-48	-48	-92	-92	-409	-427	-502	-528
		2015-03-17 08:54:00	-550	-549	-645	-674	-674	-831	-831	-831	-541	-541	-169	-169	-120	-201	-201	-201	-92	-92	-113	-113	-411	-448	-550	-550
		2015-03-17 08:55:00	-564	-552	-626	-669	-669	-809	-809	-809	-459	-459	-154	-154	-108	-203	-203	-203	-136	-136	-164	-164	-424	-471	-564	-564
		2015-03-17 08:56:00	-587	-551	-621	-675	-675	-773	-773	-773	-390	-390	-130	-130	-98	-204	-204	-204	-124	-124	-144	-144	-451	-549	-587	-587
		2015-03-17 08:57:00	-592	-545	-607	-711	-711	-760	-760	-760	-382	-382	-105	-105	-102	-217	-217	-217	-180	-180	-180	-170	-456	-570	-592	-592
		2015-03-17 08:58:00	-589	-589	-570	-716	-716	-743	-743	-743	-404	-404	-108	-108	-108	-240	-240	-240	-244	-244	-244	-84	-397	-668	-668	-668
		2015-03-17 08:59:00	-571	-571	-553	-727	-730	-730	-730	-720	-357	-357	-115	-115	-115	-245	-245	-245	-213	-213	-213	-55	-296	-758	-758	-758
		2015-03-17 09:00:00	-549	-549	-534	-738	-766	-766	-766	-710	-338	-338	-114	-114	-114	-247	-247	-247	-161	-161	-161	-58	-293	-806	-806	-806
		2015-03-17 09:01:00	-523	-523	-553	-664	-703	-758	-758	-758	-315	-315	-116	-116	-116	-248	-248	-248	-190	-190	-190	-92	-283	-841	-841	-841
		2015-03-17 09:02:00	-523	-523	-554	-580	-691	-795	-795	-795	-340	-340	-140	-140	-140	-252	-252	-252	-339	-339	-339	-90	-208	-759	-759	-759
		2015-03-17 09:03:00	-532	-532	-503	-529	-746	-780	-780	-780	-368	-368	-147	-147	-147	-250	-250	-250	-406	-406	-406	-74	-129	-643	-643	-643
		2015-03-17 09:04:00	-577	-577	-479	-602	-827	-827	-827	-792	-370	-370	-126	-126	-126	-242	-242	-242	-420	-420	-420	-64	-156	-606	-606	-606
		2015-03-17 09:05:00	-669	-669	-529	-630	-929	-929	-929	-761	-336	-336	-102	-102	-102	-225	-225	-225	-458	-458	-458	-73	-147	-731	-731	-731
		2015-03-17 09:06:00	-710	-710	-604	-673	-905	-905	-905	-633	-340	-340	-95	-95	-95	-202	-202	-202	-423	-423	-423	-80	-107	-624	-624	-710
		2015-03-17 09:07:00	-694	-694	-637	-681	-786	-786	-786	-583	-350	-350	-101	-101	-101	-181	-181	-181	-402	-402	-402	-99	-238	-688	-688	-694
		2015-03-17 09:08:00	-673	-673	-641	-685	-717	-717	-717	-574	-574	-320	-100	-100	-100	-177	-177	-177	-448	-448	-448	-128	-305	-734	-734	-734
		2015-03-17 09:09:00	-674	-674	-674	-661	-661	-661	-660	-541	-502	-328	-94	-94	-94	-175	-175	-175	-457	-457	-457	-162	-368	-851	-851	-851
		2015-03-17 09:10:00	-710	-710	-688	-614	-614	-614	-594	-572	-563	-321	-94	-94	-94	-185	-185	-185	-480	-480	-480	-166	-424	-924	-924	-924
		2015-03-17 09:11:00	-711	-711	-663	-614	-643	-643	-643	-629	-629	-297	-109	-109	-109	-203	-203	-203	-338	-338	-338	-187	-407	-979	-979	-979
		2015-03-17 09:12:00	-849	-707	-641	-672	-735	-735	-735	-610	-610	-300	-114	-114	-114	-215	-215	-215	-231	-231	-231	-199	-382	-382	-849	-849
		2015-03-17 09:13:00	-724	-724	-652	-689	-806	-806	-806	-582	-582	-274	-110	-110	-110	-227	-227	-227	-347	-347	-347	-219	-369	-369	-616	-724
		2015-03-17 09:14:00	-726	-726	-698	-623	-741	-741	-741	-518	-518	-259	-117	-117	-117	-238	-238	-238	-477	-477	-477	-256	-398	-398	-476	-726
		2015-03-17 09:15:00	-703	-703	-703	-597	-633	-633	-633	-460	-460	-254	-122	-122	-122	-250	-250	-250	-557	-557	-557	-284	-422	-422	-519	-700
		2015-03-17 09:16:00	-733	-716	-716	-591	-591	-591	-564	-435	-435	-220	-125	-125	-125	-253	-253	-253	-530	-530	-530	-269	-445	-533	-733	-733
		2015-03-17 09:17:00	-718	-709	-709	-567	-567	-567	-567	-494	-494	-212	-125	-125	-125	-256	-256	-256	-418	-418	-418	-276	-489	-686	-718	-718
		2015-03-17 09:18:00	-658	-658	-658	-583	-583	-583	-590	-590	-590	-243	-128	-128	-128	-263	-263	-263	-344	-344	-344	-245	-245	-660	-660	-660
		2015-03-17 09:19:00	-657	-657	-607	-588	-588	-588	-620	-620	-620	-265	-132	-132	-132	-273	-273	-273	-302	-302	-302	-357	-357	-617	-619	-657
		2015-03-17 09:20:00	-652	-639	-576	-560	-560	-560	-602	-602	-602	-263	-142	-142	-142	-284	-284	-284	-265	-265	-314	-617	-617	-690	-690	-690
		2015-03-17 09:21:00	-673	-603	-579	-519	-561	-561	-642	-642	-642	-255	-146	-146	-146	-276	-276	-276	-305	-305	-305	-741	-741	-765	-765	-765
		2015-03-17 09:22:00	-699	-593	-555	-506	-612	-612	-637	-637	-637	-206	-144	-144	-144	-267	-267	-267	-259	-259	-266	-638	-638	-809	-809	-809
		2015-03-17 09:23:00	-606	-552	-531	-484	-598	-598	-633	-633	-633	-179	-137	-137	-137	-262	-262	-262	-262	-262	-301	-394	-394	-834	-834	-834
		2015-03-17 09:24:00	-573	-505	-505	-490	-601	-601	-601	-559	-559	-185	-126	-126	-126	-252	-252	-252	-220	-220	-304	-306	-306	-858	-858	-858
		2015-03-17 09:25:00	-509	-467	-459	-493	-602	-602	-602	-548	-548	-192	-119	-119	-119	-218	-218	-218	-66	-84	-208	-373	-373	-1009	-1009	-1009
		2015-03-17 09:26:00	-452	-445	-445	-444	-657	-657	-657	-531	-531	-203	-161	-161	-161	-194	-194	-194	-39	-84	-103	-367	-367	-1087	-1087	-1087
		2015-03-17 09:27:00	-437	-426	-426	-426	-698	-698	-698	-510	-510	-187	-214	-214	-214	-178	-178	-178	-42	-86	-110	-365	-365	-1088	-1088	-1088
		2015-03-17 09:28:00	-460	-384	-384	-384	-672	-672	-672	-519	-519	-151	-237	-237	-237	-154	-154	-154	-54	-85	-94	-407	-407	-1202	-1202	-1202
		2015-03-17 09:29:00	-439	-351	-351	-360	-360	-636	-636	-636	-518	-146	-252	-252	-252	-139	-139	-139	-61	-83	-94	-383	-383	-1128	-1128	-1128
		2015-03-17 09:30:00	-427	-339	-339	-397	-397	-591	-591	-591	-543	-149	-249	-249	-249	-149	-125	-125	-67	-80	-126	-352	-352	-1108	-1108	-1108
		2015-03-17 09:31:00	-408	-365	-365	-453	-453	-587	-587	-587	-506	-148	-233	-233	-233	-169	-129	-129	-71	-76	-150	-404	-404	-1043	-1043	-1043
		2015-03-17 09:32:00	-367	-421	-421	-520	-520	-577	-577	-577	-478	-172	-225	-225	-225	-197	-137	-137	-74	-77	-187	-472	-472	-922	-922	-922
		2015-03-17 09:33:00	-325	-441	-441	-506	-506	-577	-577	-577	-478	-142	-217	-217	-217	-206	-139	-139	-75	-76	-300	-537	-537	-764	-764	-764
		2015-03-17 09:34:00	-329	-408	-408	-441	-441	-610	-610	-610	-506	-106	-201	-201	-201	-198	-142	-142	-142	-76	-368	-558	-558	-649	-649	-649
		2015-03-17 09:35:00	-327	-355	-355	-412	-412	-601	-601	-601	-490	-84	-168	-189	-189	-189	-108	-108	-108	-77	-77	-414	-414	-528	-528	-528
		2015-03-17 09:36:00	-296	-304	-304	-355	-355	-618	-618	-618	-405	-80	-146	-161	-161	-161	-113	-113	-113	-84	-84	-327	-327	-404	-404	-404
		2015-03-17 09:37:00	-291	-286	-286	-309	-309	-551	-551	-551	-341	-79	-156	-171	-171	-171	-154	-154	-154	-87	-87	-263	-263	-292	-292	-292
		2015-03-17 09:38:00	-248	-287	-287	-291	-291	-478	-478	-478	-323	-82	-150	-156	-156	-156	-176	-176	-176	-87	-87	-319	-319	-319	-283	-283
		2015-03-17 09:39:00	-219	-293	-293	-293	-327	-479	-479	-479	-301	-81	-157	-160	-160	-160	-170	-170	-170	-88	-88	-397	-397	-397	-279	-279
		2015-03-17 09:40:00	-209	-279	-279	-279	-352	-428	-428	-428	-303	-75	-164	-168	-168	-168	-153	-153	-153	-88	-88	-402	-402	-402	-290	-290
		2015-03-17 09:41:00	-203	-262	-262	-262	-331	-385	-385	-385	-282	-82	-155	-165	-165	-165	-172	-172	-172	-89	-89	-362	-362	-362	-285	-285
		2015-03-17 09:42:00	-208	-241	-241	-241	-302	-322	-322	-322	-266	-86	-136	-143	-143	-143	-145	-145	-145	-88	-88	-334	-334	-334	-265	-265
		2015-03-17 09:43:00	-241	-241	-241	-269	-269	-269	-265	-265	-217	-74	-106	-132	-132	-132	-78	-80	-80	-86	-86	-326	-326	-326	-287	-287
		2015-03-17 09:44:00	-284	-284	-284	-346	-346	-346	-246	-203	-203	-73	-85	-126	-126	-126	-70	-82	-82	-84	-84	-324	-324	-324	-286	-286
		2015-03-17 09:45:00	-307	-307	-307	-346	-346	-346	-244	-207	-203	-72	-147	-147	-147	-127	-72	-82	-82	-82	-82	-293	-293	-293	-269	-269
		2015-03-17 09:46:00	-302	-302	-302	-343	-343	-343	-252	-212	-203	-79	-150	-157	-157	-157	-69	-84	-84	-84	-80	-240	-240	-250	-250	-250
		2015-03-17 09:47:00	-291	-291	-292	-350	-350	-350	-268	-209	-209	-74	-138	-219	-219	-219	-75	-81	-81	-81	-78	-145	-145	-248	-248	-248
		2015-03-17 09:48:00	-276	-276	-276	-345	-345	-345	-277	-221	-221	-68	-110	-239	-239	-239	-66	-80	-80	-80	-76	-78	-78	-223	-223	-223
		2015-03-17 09:49:00	-253	-253	-253	-332	-332	-332	-287	-224	-224	-69	-90	-275	-275	-275	-72	-78	-78	-78	-74	-74	-49	-201	-201	-201
		2015-03-17 09:50:00	-233	-233	-233	-315	-315	-315	-284	-217	-217	-72	-81	-281	-281	-281	-70	-78	-78	-78	-73	-73	-52	-165	-165	-165
		2015-03-17 09:51:00	-211	-211	-211	-307	-307	-307	-280	-210	-210	-69	-80	-284	-284	-284	-70	-77	-77	-77	-72	-72	-55	-143	-143	-143
		2015-03-17 09:52:00	-198	-198	-198	-289	-289	-289	-262	-221	-221	-62	-79	-321	-321	-321	-70	-75	-75	-75	-70	-70	-56	-137	-137	-137
		2015-03-17 09:53:00	-185	-185	-185	-281	-281	-281	-259	-209	-209	-85	-85	-341	-341	-341	-67	-74	-74	-74	-69	-69	-56	-139	-139	-139
		2015-03-17 09:54:00	-178	-178	-178	-279	-279	-279	-239	-190	-190	-92	-92	-365	-365	-365	-65	-72	-72	-72	-67	-67	-99	-194	-194	-194
		2015-03-17 09:55:00	-176	-176	-176	-272	-272	-272	-229	-180	-180	-97	-97	-358	-358	-358	-63	-72	-72	-72	-66	-66	-139	-241	-241	-241
		2015-03-17 09:56:00	-174	-174	-174	-255	-255	-255	-231	-174	-174	-103	-103	-350	-350	-350	-60	-73	-73	-73	-66	-66	-132	-207	-207	-207
		2015-03-17 09:57:00	-185	-185	-185	-248	-248	-248	-233	-177	-177	-116	-116	-343	-343	-343	-66	-72	-72	-72	-65	-65	-142	-233	-233	-233
		2015-03-17 09:58:00	-191	-191	-191	-253	-253	-253	-241	-216	-180	-128	-128	-338	-338	-338	-76	-76	-76	-72	-64	-64	-126	-255	-255	-255
		2015-03-17 09:59:00	-191	-191	-191	-253	-253	-253	-245	-202	-168	-148	-148	-334	-334	-334	-87	-87	-87	-71	-64	-64	-126	-233	-233	-233
		2015-03-17 10:00:00	-171	-171	-171	-203	-244	-244	-244	-198	-156	-166	-166	-324	-324	-324	-81	-81	-81	-70	-62	-62	-127	-201	-201	-201
		2015-03-17 10:01:00	-160	-160	-160	-194	-234	-234	-234	-190	-141	-180	-180	-314	-314	-314	-68	-68	-68	-68	-61	-61	-128	-164	-164	-164
		2015-03-17 10:02:00	-154	-154	-154	-186	-224	-224	-224	-183	-142	-202	-202	-321	-321	-321	-58	-66	-66	-66	-60	-60	-110	-144	-144	-144
		2015-03-17 10:03:00	-159	-159	-159	-188	-225	-225	-225	-195	-147	-214	-214	-337	-337	-337	-50	-62	-62	-62	-59	-59	-104	-146	-147	-147
		2015-03-17 10:04:00	-157	-157	-157	-198	-214	-214	-214	-212	-142	-206	-206	-316	-316	-316	-50	-63	-63	-63	-58	-58	-102	-142	-151	-151
		2015-03-17 10:05:00	-150	-150	-150	-195	-195	-205	-205	-205	-135	-187	-187	-318	-318	-318	-48	-61	-61	-61	-58	-58	-94	-142	-149	-149
		2015-03-17 10:06:00	-154	-144	-144	-178	-178	-210	-210	-210	-142	-195	-195	-311	-311	-311	-42	-42	-54	-54	-54	-57	-57	-146	-154	-154
		2015-03-17 10:07:00	-180	-152	-152	-158	-172	-208	-208	-208	-141	-195	-195	-301	-301	-301	-43	-43	-54	-54	-54	-57	-57	-194	-194	-194
		2015-03-17 10:08:00	-186	-155	-155	-142	-156	-193	-193	-193	-144	-184	-184	-288	-288	-288	-51	-51	-53	-53	-53	-59	-59	-240	-240	-240
		2015-03-17 10:09:00	-185	-146	-146	-136	-136	-179	-179	-179	-142	-185	-185	-283	-283	-283	-44	-44	-50	-50	-50	-61	-61	-225	-225	-225
		2015-03-17 10:10:00	-175	-141	-141	-131	-131	-164	-164	-164	-152	-179	-179	-261	-261	-261	-38	-35	-47	-47	-49	-64	-64	-219	-219	-219
		2015-03-17 10:11:00	-158	-158	-137	-126	-126	-145	-151	-151	-151	-172	-172	-272	-272	-272	-36	-36	-47	-47	-49	-66	-66	-221	-221	-221
		2015-03-17 10:12:00	-145	-145	-131	-113	-113	-116	-133	-133	-133	-209	-209	-287	-287	-287	-34	-34	-46	-46	-49	-67	-67	-234	-234	-234
		2015-03-17 10:13:00	-133	-133	-125	-113	-96	-85	-117	-117	-117	-225	-225	-321	-321	-321	-33	-33	-46	-46	-50	-66	-66	-222	-222	-222
		2015-03-17 10:14:00	-127	-127	-121	-116	-91	-80	-97	-97	-97	-242	-242	-331	-331	-331	-33	-33	-44	-44	-49	-62	-62	-182	-182	-182
		2015-03-17 10:15:00	-125	-125	-120	-102	-102	-83	-77	-81	-81	-262	-262	-338	-338	-338	-43	-43	-44	-44	-50	-60	-60	-147	-147	-147
		2015-03-17 10:16:00	-119	-119	-118	-105	-105	-79	-71	-71	-69	-261	-261	-346	-346	-346	-41	-41	-46	-46	-50	-58	-58	-142	-142	-142
		2015-03-17 10:17:00	-120	-120	-120	-99	-99	-76	-50	-67	-67	-270	-270	-349	-349	-349	-38	-38	-45	-45	-51	-57	-57	-125	-125	-125
		2015-03-17 10:18:00	-120	-120	-120	-97	-96	-81	-61	-67	-67	-267	-267	-363	-363	-363	-31	-31	-43	-43	-51	-56	-56	-88	-88	-89
		2015-03-17 10:19:00	-115	-116	-116	-116	-98	-94	-52	-50	-50	-281	-281	-349	-349	-349	-32	-32	-44	-44	-50	-55	-55	-91	-95	-95
		2015-03-17 10:20:00	-133	-121	-121	-121	-105	-69	-74	-74	-74	-265	-265	-338	-338	-338	-38	-38	-49	-49	-52	-55	-55	-124	-133	-133
		2015-03-17 10:21:00	-106	-106	-106	-99	-78	-72	-85	-85	-85	-252	-252	-335	-335	-335	-39	-39	-49	-49	-52	-55	-55	-86	-103	-103
		2015-03-17 10:22:00	-107	-107	-107	-74	-74	-65	-77	-77	-77	-31	-253	-337	-337	-337	-61	-40	-48	-48	-50	-54	-54	-103	-103	-103
		2015-03-17 10:23:00	-149	-107	-107	-72	-68	-60	-67	-67	-67	-35	-262	-299	-299	-299	-47	-47	-49	-49	-50	-54	-54	-184	-184	-184
		2015-03-17 10:24:00	-147	-104	-104	-75	-75	-57	-53	-53	-53	-36	-241	-260	-260	-260	-45	-45	-53	-53	-53	-54	-54	-170	-170	-170
		2015-03-17 10:25:00	-147	-103	-103	-103	-68	-61	-58	-43	-43	-41	-248	-273	-273	-273	-55	-44	-51	-51	-51	-56	-56	-145	-147	-147
		2015-03-17 10:26:00	-124	-102	-102	-102	-70	-63	-66	-66	-66	-59	-271	-301	-301	-301	-57	-42	-54	-54	-54	-58	-58	-106	-124	-124
		2015-03-17 10:27:00	-111	-106	-106	-106	-87	-87	-103	-103	-103	-69	-282	-282	-282	-278	-53	-53	-56	-56	-56	-58	-58	-81	-111	-111
		2015-03-17 10:28:00	-91	-108	-108	-108	-126	-126	-126	-100	-100	-100	-241	-241	-241	-241	-43	-43	-55	-55	-55	-59	-59	-59	-53	-53
		2015-03-17 10:29:00	-90	-106	-106	-106	-126	-126	-126	-105	-77	-77	-223	-244	-244	-244	-43	-43	-54	-54	-54	-58	-58	-58	-20	-27
		2015-03-17 10:30:00	-89	-104	-104	-104	-65	-110	-110	-110	-51	-51	-223	-251	-251	-251	-42	-42	-53	-53	-53	-58	-58	-58	-20	-29
		2015-03-17 10:31:00	-89	-102	-102	-102	-58	-65	-65	-65	-55	-55	-214	-247	-247	-247	-44	-44	-54	-54	-54	-58	-58	-58	-20	-26
		2015-03-17 10:32:00	-89	-97	-97	-97	-57	-56	-53	-53	-41	-41	-235	-251	-251	-251	-46	-46	-55	-55	-55	-58	-58	-58	-21	-21
		2015-03-17 10:33:00	-88	-96	-96	-96	-57	-56	-43	-65	-65	-65	-243	-243	-243	-242	-45	-44	-54	-54	-54	-56	-56	-56	-22	-22
		2015-03-17 10:34:00	-86	-96	-96	-96	-57	-56	-42	-63	-63	-63	-246	-246	-246	-228	-52	-42	-51	-51	-51	-54	-54	-54	-22	-22
		2015-03-17 10:35:00	-87	-93	-93	-93	-59	-60	-60	-79	-79	-79	-246	-246	-246	-219	-53	-45	-52	-52	-52	-53	-53	-53	-25	-25
		2015-03-17 10:36:00	-88	-92	-92	-92	-76	-57	-45	-61	-61	-61	-248	-248	-248	-216	-196	-44	-52	-52	-52	-52	-52	-52	-27	-27
		2015-03-17 10:37:00	-87	-94	-94	-94	-86	-56	-49	-73	-73	-73	-237	-237	-237	-223	-205	-47	-56	-56	-56	-53	-53	-53	-28	-31
		2015-03-17 10:38:00	-87	-93	-93	-93	-87	-57	-49	-86	-86	-86	-249	-252	-252	-252	-233	-46	-55	-55	-55	-53	-53	-53	-29	-29
		2015-03-17 10:39:00	-88	-88	-88	-88	-79	-59	-49	-107	-107	-107	-283	-288	-288	-288	-268	-44	-52	-52	-52	-52	-52	-52	-29	-29
		2015-03-17 10:40:00	-88	-88	-88	-84	-73	-58	-50	-106	-106	-106	-299	-324	-324	-324	-299	-52	-52	-52	-51	-50	-50	-50	-28	-28
		2015-03-17 10:41:00	-85	-85	-85	-84	-72	-54	-45	-78	-78	-78	-279	-279	-318	-318	-318	-52	-53	-53	-53	-49	-49	-49	-27	-27
		2015-03-17 10:42:00	-33	-85	-85	-85	-78	-53	-50	-56	-56	-56	-270	-270	-342	-342	-342	-58	-58	-58	-53	-50	-50	-49	-25	-25
		2015-03-17 10:43:00	-34	-85	-85	-85	-67	-56	-47	-45	-45	-61	-294	-294	-355	-355	-355	-57	-57	-57	-52	-52	-52	-50	-25	-25
		2015-03-17 10:44:00	-23	-86	-86	-86	-56	-56	-42	-69	-69	-69	-327	-327	-377	-377	-377	-52	-52	-52	-52	-52	-52	-49	-23	-23
		2015-03-17 10:45:00	-24	-87	-87	-87	-59	-58	-56	-86	-86	-86	-358	-358	-385	-385	-385	-64	-64	-64	-53	-53	-53	-49	-24	-24
		2015-03-17 10:46:00	-24	-88	-88	-88	-58	-58	-47	-76	-76	-76	-369	-369	-391	-391	-391	-73	-73	-73	-52	-52	-52	-48	-24	-24
		2015-03-17 10:47:00	-26	-89	-89	-89	-59	-58	-43	-92	-92	-92	-396	-396	-402	-402	-402	-84	-84	-84	-51	-51	-51	-47	-24	-26
		2015-03-17 10:48:00	-26	-88	-88	-88	-58	-58	-44	-80	-80	-80	-392	-392	-410	-410	-410	-96	-96	-96	-50	-50	-50	-46	-46	-26
		2015-03-17 10:49:00	-25	-87	-87	-87	-58	-58	-44	-84	-84	-84	-398	-398	-415	-415	-415	-104	-104	-104	-47	-46	-46	-44	-44	-25
		2015-03-17 10:50:00	-25	-85	-85	-85	-76	-76	-76	-81	-81	-81	-417	-417	-417	-412	-412	-128	-128	-128	-46	-44	-44	-43	-43	-25
		2015-03-17 10:51:00	-32	-83	-83	-83	-76	-76	-76	-84	-84	-84	-417	-417	-417	-400	-400	-136	-136	-136	-45	-44	-44	-42	-42	-32
		2015-03-17 10:52:00	-34	-80	-80	-80	-63	-63	-63	-53	-53	-53	-394	-394	-394	-362	-362	-126	-126	-126	-44	-42	-42	-41	-41	-34
		2015-03-17 10:53:00	-43	-79	-79	-79	-54	-54	-47	-53	-53	-58	-373	-373	-373	-371	-371	-121	-121	-121	-44	-42	-42	-40	-43	-43
		2015-03-17 10:54:00	-44	-80	-80	-80	-55	-58	-58	-87	-87	-87	-362	-362	-380	-380	-380	-103	-103	-103	-43	-42	-42	-41	-44	-44
		2015-03-17 10:55:00	-43	-81	-81	-81	-58	-58	-48	-86	-86	-86	-346	-346	-362	-362	-362	-99	-99	-99	-43	-40	-40	-40	-43	-43
		2015-03-17 10:56:00	-39	-85	-85	-85	-61	-61	-59	-119	-119	-119	-353	-353	-353	-353	-353	-105	-105	-105	-43	-42	-42	-41	-41	-39
		2015-03-17 10:57:00	-42	-87	-87	-87	-106	-106	-106	-138	-138	-138	-353	-353	-353	-339	-339	-125	-125	-125	-43	-42	-42	-41	-42	-42
		2015-03-17 10:58:00	-48	-93	-93	-93	-126	-126	-126	-159	-159	-159	-339	-339	-339	-328	-328	-140	-140	-140	-44	-44	-44	-42	-48	-48
		2015-03-17 10:59:00	-47	-96	-96	-96	-59	-126	-126	-160	-160	-160	-337	-337	-346	-346	-346	-133	-133	-133	-45	-45	-45	-45	-47	-47
		2015-03-17 11:00:00	-38	-99	-99	-99	-57	-118	-118	-141	-141	-141	-337	-337	-355	-355	-355	-111	-111	-111	-45	-45	-45	-42	-42	-41
		2015-03-17 11:01:00	-37	-95	-95	-95	-55	-64	-87	-121	-121	-121	-328	-328	-351	-351	-351	-125	-125	-125	-43	-43	-43	-55	-55	-55
		2015-03-17 11:02:00	-31	-85	-85	-85	-54	-60	-68	-72	-72	-72	-325	-325	-350	-350	-350	-121	-121	-121	-42	-41	-41	-83	-83	-83
		2015-03-17 11:03:00	-32	-80	-80	-80	-53	-53	-49	-49	-44	-44	-336	-336	-350	-350	-350	-101	-101	-101	-40	-39	-39	-99	-99	-99
		2015-03-17 11:04:00	-44	-79	-79	-79	-54	-54	-54	-66	-66	-66	-308	-308	-332	-332	-332	-96	-96	-96	-37	-37	-37	-102	-102	-102
		2015-03-17 11:05:00	-105	-77	-77	-77	-76	-76	-76	-89	-89	-89	-275	-275	-299	-299	-299	-89	-89	-89	-36	-36	-35	-35	-105	-105
		2015-03-17 11:06:00	-91	-78	-78	-78	-98	-208	-208	-208	-117	-117	-240	-240	-264	-264	-264	-93	-93	-93	-39	-39	-36	-36	-91	-91
		2015-03-17 11:07:00	-91	-82	-82	-83	-83	-233	-233	-233	-131	-131	-229	-229	-264	-264	-264	-89	-89	-89	-42	-42	-39	-39	-91	-91
		2015-03-17 11:08:00	-84	-86	-86	-86	-64	-234	-234	-234	-130	-130	-234	-234	-310	-310	-310	-82	-82	-82	-42	-42	-41	-41	-84	-84
		2015-03-17 11:09:00	-91	-90	-90	-90	-68	-127	-127	-138	-138	-138	-222	-222	-313	-313	-313	-85	-85	-85	-42	-42	-42	-40	-91	-91
		2015-03-17 11:10:00	-116	-88	-88	-88	-75	-89	-89	-129	-129	-129	-204	-204	-289	-289	-289	-88	-88	-88	-42	-42	-42	-39	-116	-116
		2015-03-17 11:11:00	-146	-86	-86	-86	-66	-87	-87	-117	-117	-117	-189	-189	-256	-256	-256	-85	-85	-85	-42	-42	-41	-39	-146	-146
		2015-03-17 11:12:00	-149	-88	-88	-88	-58	-100	-100	-103	-103	-103	-187	-187	-248	-248	-248	-78	-78	-78	-42	-42	-40	-39	-149	-149
		2015-03-17 11:13:00	-139	-94	-94	-94	-57	-103	-103	-103	-102	-102	-178	-178	-218	-218	-218	-71	-71	-71	-42	-42	-42	-40	-139	-139
		2015-03-17 11:14:00	-146	-101	-101	-101	-55	-55	-55	-106	-106	-106	-188	-188	-206	-206	-206	-51	-51	-51	-44	-44	-40	-40	-146	-146
		2015-03-17 11:15:00	-139	-103	-103	-103	-53	-53	-52	-93	-93	-93	-189	-189	-211	-211	-211	-51	-51	-51	-38	-38	-38	-38	-139	-139
		2015-03-17 11:16:00	-132	-101	-101	-101	-57	-57	-53	-53	-53	-38	-175	-175	-208	-208	-208	-47	-47	-47	-36	-36	-34	-34	-132	-132
		2015-03-17 11:17:00	-114	-114	-92	-92	-51	-51	-51	-46	-46	-46	-179	-179	-190	-190	-190	-36	-36	-36	-35	-35	-33	-33	-106	-114
		2015-03-17 11:18:00	-107	-107	-80	-80	-55	-55	-55	-52	-52	-52	-198	-198	-198	-169	-169	-27	-27	-35	-35	-35	-34	-34	-65	-107
		2015-03-17 11:19:00	-79	-83	-83	-83	-58	-58	-57	-70	-70	-70	-236	-236	-236	-168	-168	-35	-35	-35	-34	-34	-33	-33	-56	-79
		2015-03-17 11:20:00	-77	-86	-86	-86	-56	-56	-55	-82	-82	-82	-254	-254	-254	-166	-166	-44	-44	-44	-31	-32	-32	-32	-42	-77
		2015-03-17 11:21:00	-48	-90	-90	-90	-55	-55	-55	-70	-70	-70	-10	-263	-263	-263	-159	-44	-44	-44	-29	-30	-30	-30	-30	-48
		2015-03-17 11:22:00	-26	-85	-85	-85	-54	-54	-54	-46	-42	-35	-9	-271	-271	-271	-166	-45	-35	-35	-26	-27	-28	-28	-28	-26
		2015-03-17 11:23:00	-22	-80	-80	-80	-55	-55	-55	-47	-42	-36	-12	-274	-274	-274	-183	-47	-32	-32	-25	-26	-26	-26	-26	-19
		2015-03-17 11:24:00	-17	-79	-79	-79	-79	-54	-53	-44	-39	-35	-12	-273	-273	-273	-183	-51	-37	-37	-27	-27	-27	-27	-26	-17
		2015-03-17 11:25:00	-21	-79	-79	-79	-79	-54	-54	-45	-38	-34	-12	-258	-258	-258	-176	-46	-41	-41	-27	-27	-27	-27	-27	-21
		2015-03-17 11:26:00	-17	-78	-78	-78	-78	-53	-53	-45	-37	-32	-13	-230	-230	-230	-166	-34	-34	-34	-29	-29	-29	-29	-28	-17
		2015-03-17 11:27:00	-19	-77	-83	-83	-83	-51	-51	-42	-31	-27	-12	-205	-205	-205	-153	-35	-35	-35	-32	-32	-31	-31	-30	1
		2015-03-17 11:28:00	-15	-77	-86	-86	-86	-50	-50	-42	-31	-31	-13	-155	-155	-155	-130	-32	-32	-32	-31	-31	-31	-31	-29	4
		2015-03-17 11:29:00	-1	-77	-86	-86	-86	-47	-47	-38	-25	-25	-14	-113	-113	-113	-102	-26	-26	-33	-33	-33	-31	-31	-29	4
		2015-03-17 11:30:00	-4	-75	-88	-88	-88	-47	-47	-39	-29	-29	-14	-67	-83	-83	-83	-27	-27	-34	-34	-34	-32	-32	-29	3
		2015-03-17 11:31:00	-3	-74	-89	-89	-89	-44	-44	-36	-24	-24	-15	-22	-59	-59	-59	-27	-27	-35	-35	-35	-32	-32	-28	2
		2015-03-17 11:32:00	-13	-72	-89	-89	-89	-44	-44	-37	-27	-27	-16	-20	-40	-40	-40	-28	-28	-34	-34	-34	-31	-31	-27	3
		2015-03-17 11:33:00	-39	-73	-87	-87	-87	-43	-42	-35	-25	-25	-16	-19	-30	-30	-30	-28	-28	-35	-35	-35	-32	-32	-26	-14
		2015-03-17 11:34:00	-66	-70	-83	-83	-83	-39	-39	-33	-26	-26	-16	-18	-21	-25	-25	-25	-25	-33	-33	-33	-31	-31	-24	-42
		2015-03-17 11:35:00	-70	-70	-85	-85	-85	-80	-80	-80	-25	-25	-18	-18	-19	-27	-27	-27	-27	-33	-33	-33	-30	-30	-23	-70
		2015-03-17 11:36:00	-69	-69	-79	-79	-79	-80	-80	-80	-24	-24	-18	-18	-19	-26	-26	-26	-26	-34	-34	-34	-30	-30	-21	-69
		2015-03-17 11:37:00	-85	-85	-85	-77	-77	-98	-98	-98	-23	-23	-20	-20	-21	-29	-29	-29	-27	-33	-33	-33	-29	-29	-20	-77
		2015-03-17 11:38:00	-78	-78	-78	-75	-75	-86	-86	-86	-23	-23	-21	-21	-22	-31	-31	-31	-29	-36	-36	-36	-30	-30	-20	-67
		2015-03-17 11:39:00	-79	-79	-79	-71	-71	-34	-34	-30	-23	-23	-21	-21	-24	-32	-32	-32	-32	-38	-38	-38	-31	-31	-21	-66
		2015-03-17 11:40:00	-67	-67	-70	-70	-70	-58	-58	-58	-19	-19	-20	-20	-21	-27	-27	-27	-29	-38	-38	-38	-31	-31	-22	-45
		2015-03-17 11:41:00	-50	-50	-70	-70	-70	-91	-91	-91	-18	-18	-12	-22	-22	-43	-43	-43	-25	-33	-33	-33	-29	-29	-21	-31
		2015-03-17 11:42:00	-49	-49	-68	-68	-68	-51	-51	-51	-34	-16	-20	-24	-26	-47	-47	-47	-28	-34	-34	-34	-29	-29	-20	-24
		2015-03-17 11:43:00	-52	-52	-69	-69	-69	-53	-53	-53	-40	-16	-15	-23	-39	-52	-52	-52	-28	-36	-36	-36	-30	-30	-21	-25
		2015-03-17 11:44:00	-53	-53	-70	-70	-70	-42	-42	-42	-24	-15	-14	-23	-23	-77	-77	-77	-26	-36	-36	-36	-31	-31	-23	-10
		2015-03-17 11:45:00	-55	-55	-69	-69	-69	-40	-42	-42	-42	-16	-10	-48	-48	-114	-114	-114	-24	-35	-35	-35	-31	-31	-24	-3
		2015-03-17 11:46:00	-50	-50	-70	-70	-70	-38	-38	-38	-13	-13	-11	-86	-86	-146	-146	-146	-26	-35	-35	-35	-32	-32	-26	-5
		2015-03-17 11:47:00	-44	-44	-72	-72	-72	-40	-40	-40	-13	-13	-9	-114	-114	-166	-166	-166	-24	-31	-31	-31	-29	-29	-24	-24
		2015-03-17 11:48:00	-45	-45	-79	-79	-79	-39	-39	-39	-29	-19	-13	-132	-132	-189	-189	-189	-25	-30	-30	-30	-29	-29	-23	-23
		2015-03-17 11:49:00	-50	-50	-74	-74	-74	-37	-37	-29	-29	-14	-13	-160	-160	-213	-213	-213	-25	-34	-34	-34	-31	-31	-26	-26
		2015-03-17 11:50:00	-46	-46	-86	-86	-86	-38	-38	-29	-20	-14	-8	-178	-178	-230	-230	-230	-25	-31	-31	-31	-31	-31	-26	-26
		2015-03-17 11:51:00	-36	-36	-84	-84	-84	-39	-39	-31	-15	-15	-8	-208	-208	-248	-248	-248	-39	-39	-39	-30	-30	-30	-26	-26
		2015-03-17 11:52:00	-39	-39	-82	-82	-82	-38	-38	-37	-17	-14	-14	-223	-223	-252	-252	-252	-46	-46	-46	-30	-30	-30	-25	-25
		2015-03-17 11:53:00	-48	-48	-83	-83	-83	-52	-52	-52	-16	-16	-16	-242	-242	-248	-248	-248	-53	-53	-53	-29	-29	-29	-25	-25
		2015-03-17 11:54:00	-48	-48	-79	-79	-79	-59	-46	-46	-19	-19	-19	-257	-257	-257	-251	-251	-61	-61	-61	-29	-29	-29	-25	-33
		2015-03-17 11:55:00	-51	-51	-75	-75	-75	-68	-68	-68	-30	-17	-17	-267	-267	-267	-263	-263	-66	-66	-66	-29	-29	-29	-33	-44
		2015-03-17 11:56:00	-63	-63	-74	-74	-74	-73	-67	-67	-65	-40	-15	-258	-258	-258	-254	-254	-71	-71	-71	-28	-28	-28	-46	-63
		2015-03-17 11:57:00	-80	-80	-80	-80	-80	-74	-56	-56	-50	-42	-20	-254	-254	-268	-268	-268	-77	-77	-77	-28	-28	-28	-36	-80
		2015-03-17 11:58:00	-83	-83	-83	-83	-83	-71	-58	-58	-58	-52	-24	-258	-258	-262	-262	-262	-79	-79	-79	-28	-28	-28	-27	-83
		2015-03-17 11:59:00	-86	-86	-72	-72	-72	-49	-49	-59	-59	-59	-30	-268	-268	-268	-264	-264	-85	-85	-85	-30	-30	-30	-30	-86
		2015-03-17 12:00:00	-82	-82	-72	-72	-72	-51	-51	-69	-69	-69	-29	-291	-291	-291	-254	-254	-96	-96	-96	-29	-29	-30	-30	-82
		2015-03-17 12:01:00	-80	-80	-79	-79	-79	-54	-54	-84	-84	-84	-49	-289	-289	-289	-235	-235	-102	-102	-102	-27	-27	-28	-28	-80
		2015-03-17 12:02:00	-67	-67	-79	-79	-79	-60	-60	-82	-82	-82	-29	-268	-268	-268	-236	-236	-97	-97	-97	-25	-25	-26	-26	-67
		2015-03-17 12:03:00	-46	-46	-77	-77	-77	-45	-50	-50	-50	-29	-27	-227	-227	-227	-218	-218	-89	-89	-89	-23	-23	-24	-24	-46
		2015-03-17 12:04:00	-21	-21	-73	-73	-73	-38	-38	-38	-38	-32	-29	-176	-176	-183	-183	-183	-84	-84	-84	-22	-22	-22	-21	-21
		2015-03-17 12:05:00	-21	-21	-67	-67	-67	-36	-44	-44	-44	-40	-25	-95	-95	-139	-139	-139	-82	-82	-82	-21	-21	-21	-19	-19
		2015-03-17 12:06:00	-31	-31	-68	-68	-68	-50	-136	-136	-136	-40	-29	-34	-34	-106	-106	-106	-73	-73	-73	-16	-20	-20	-20	-18
		2015-03-17 12:07:00	-35	-35	-71	-71	-71	-60	-152	-152	-152	-36	-28	-23	-30	-83	-83	-83	-68	-68	-68	-20	-22	-22	-22	-18
		2015-03-17 12:08:00	-44	-44	-68	-68	-98	-98	-203	-203	-203	-48	-28	-25	-33	-73	-73	-73	-72	-72	-72	-28	-28	-27	-27	-22
		2015-03-17 12:09:00	-60	-60	-72	-72	-97	-97	-247	-247	-247	-65	-48	-39	-38	-83	-83	-83	-73	-73	-73	-35	-35	-33	-33	-28
		2015-03-17 12:10:00	-19	-53	-88	-88	-115	-115	-172	-172	-172	-104	-34	-32	-39	-95	-95	-95	-71	-71	-71	-41	-41	-40	-38	-34
		2015-03-17 12:11:00	-20	-51	-97	-97	-211	-211	-211	-173	-173	-132	-17	-35	-40	-77	-77	-77	-60	-60	-60	-40	-40	-37	-37	-32
		2015-03-17 12:12:00	-14	-30	-105	-109	-122	-122	-122	-115	-115	-102	-22	-33	-40	-69	-69	-69	-46	-46	-46	-37	-37	-35	-35	-26
		2015-03-17 12:13:00	-51	-51	-93	-93	-93	-83	-64	-48	-48	-30	-27	-35	-41	-74	-74	-74	-37	-37	-41	-41	-41	-35	-35	-51
		2015-03-17 12:14:00	-65	-65	-105	-105	-105	-56	-94	-94	-94	-42	-27	-36	-42	-79	-79	-79	-37	-35	-43	-43	-43	-35	-35	-65
		2015-03-17 12:15:00	-48	-101	-117	-117	-216	-216	-285	-285	-285	-86	-29	-37	-41	-71	-71	-71	-44	-44	-44	-39	-39	-33	-33	-48
		2015-03-17 12:16:00	-42	-125	-173	-173	-330	-330	-330	-309	-309	-141	-51	-35	-40	-86	-86	-86	-50	-50	-50	-36	-36	-29	-29	-29
		2015-03-17 12:17:00	-23	-115	-186	-186	-186	-145	-287	-287	-287	-135	-78	-49	-40	-82	-82	-82	-57	-57	-57	-36	-36	-28	-28	-15
		2015-03-17 12:18:00	-36	-127	-128	-150	-155	-155	-286	-286	-286	-92	-64	-36	-45	-76	-76	-76	-60	-60	-60	-37	-37	-30	-30	-17
		2015-03-17 12:19:00	-34	-136	-136	-136	-181	-181	-256	-256	-256	-177	-34	-39	-45	-48	-48	-48	-63	-63	-63	-41	-41	-32	-32	-19
		2015-03-17 12:20:00	-34	-134	-144	-144	-195	-195	-204	-204	-204	-181	-28	-40	-47	-48	-48	-48	-70	-70	-70	-45	-45	-35	-35	-22
		2015-03-17 12:21:00	-26	-124	-124	-130	-181	-181	-181	-205	-205	-205	-22	-41	-48	-48	-48	-48	-63	-63	-63	-48	-48	-37	-37	-23
		2015-03-17 12:22:00	-24	-111	-145	-145	-162	-162	-193	-198	-198	-198	-20	-42	-48	-48	-48	-48	-53	-53	-53	-48	-48	-38	-38	-23
		2015-03-17 12:23:00	-27	-104	-145	-145	-145	-144	-158	-169	-169	-169	-21	-42	-48	-48	-48	-48	-45	-45	-48	-48	-48	-38	-38	-22
		2015-03-17 12:24:00	-32	-94	-152	-152	-152	-138	-138	-143	-143	-143	-20	-43	-49	-49	-49	-48	-38	-38	-49	-49	-49	-38	-38	-22
		2015-03-17 12:25:00	-38	-106	-162	-162	-162	-105	-102	-97	-97	-77	-19	-43	-48	-48	-48	-47	-36	-36	-47	-47	-47	-36	-36	-21
		2015-03-17 12:26:00	-39	-118	-163	-163	-163	-99	-142	-142	-142	-93	-23	-43	-48	-48	-48	-47	-35	-35	-46	-46	-46	-34	-34	-18
		2015-03-17 12:27:00	-43	-131	-142	-142	-142	-111	-156	-156	-156	-62	-24	-42	-47	-47	-47	-46	-37	-37	-46	-46	-46	-34	-34	-18
		2015-03-17 12:28:00	-40	-130	-130	-133	-141	-141	-156	-156	-156	-150	-25	-42	-47	-47	-47	-45	-34	-34	-45	-45	-45	-33	-33	-19
		2015-03-17 12:29:00	-42	-128	-128	-154	-154	-154	-134	-134	-134	-99	-30	-40	-51	-51	-51	-44	-33	-33	-42	-42	-42	-31	-31	-20
		2015-03-17 12:30:00	-41	-116	-116	-143	-143	-143	-130	-97	-97	-63	-32	-39	-51	-51	-51	-44	-32	-32	-42	-42	-42	-31	-31	-23
		2015-03-17 12:31:00	-31	-111	-111	-121	-121	-121	-114	-87	-87	-51	-44	-38	-51	-51	-51	-45	-31	-31	-41	-41	-41	-31	-31	-24
		2015-03-17 12:32:00	-51	-131	-131	-131	-131	-131	-109	-109	-109	-64	-39	-41	-51	-51	-51	-51	-34	-34	-48	-48	-48	-36	-36	-32
		2015-03-17 12:33:00	-41	-115	-115	-137	-137	-137	-226	-226	-226	-67	-61	-43	-52	-55	-55	-55	-39	-42	-57	-57	-57	-44	-44	-41
		2015-03-17 12:34:00	-41	-88	-88	-135	-204	-204	-226	-226	-226	-140	-39	-47	-56	-56	-56	-54	-42	-47	-62	-62	-62	-48	-48	-41
		2015-03-17 12:35:00	-36	-68	-68	-144	-173	-173	-173	-163	-163	-141	-4	-47	-55	-55	-55	-52	-40	-47	-59	-59	-59	-47	-47	-36
		2015-03-17 12:36:00	-27	-70	-70	-162	-162	-162	-135	-105	-105	-87	-11	-45	-53	-53	-53	-51	-39	-46	-56	-56	-56	-46	-46	-31
		2015-03-17 12:37:00	-34	-94	-94	-207	-207	-207	-86	-71	-71	-61	-18	-45	-54	-54	-54	-53	-35	-46	-55	-55	-55	-45	-45	-31
		2015-03-17 12:38:00	-64	-134	-134	-216	-216	-216	-92	-85	-85	-69	-25	-49	-55	-57	-57	-57	-35	-47	-55	-55	-55	-46	-46	-31
		2015-03-17 12:39:00	-96	-165	-165	-184	-184	-184	-242	-242	-242	-76	-40	-52	-59	-60	-60	-60	-38	-45	-56	-56	-56	-46	-46	-32
		2015-03-17 12:40:00	-138	-178	-178	-211	-216	-216	-280	-280	-280	-82	-64	-64	-61	-61	-61	-61	-41	-44	-57	-57	-57	-48	-48	-32
		2015-03-17 12:41:00	-157	-166	-166	-208	-240	-240	-414	-414	-414	-84	-80	-80	-61	-61	-61	-61	-52	-46	-59	-59	-59	-49	-49	-34
		2015-03-17 12:42:00	-160	-166	-166	-200	-254	-254	-416	-416	-416	-109	-96	-96	-60	-61	-66	-66	-66	-48	-61	-61	-61	-51	-51	-35
		2015-03-17 12:43:00	-172	-203	-203	-211	-267	-267	-416	-416	-416	-110	-110	-110	-60	-62	-73	-73	-73	-48	-61	-61	-61	-51	-51	-35
		2015-03-17 12:44:00	-175	-193	-193	-245	-278	-278	-316	-316	-316	-113	-113	-113	-61	-63	-88	-88	-88	-50	-62	-62	-62	-51	-51	-36
		2015-03-17 12:45:00	-215	-220	-220	-316	-316	-316	-295	-295	-295	-105	-101	-95	-63	-64	-90	-90	-90	-50	-63	-63	-63	-51	-51	-35
		2015-03-17 12:46:00	-232	-238	-238	-363	-363	-363	-318	-306	-248	-115	-87	-73	-63	-65	-97	-97	-97	-52	-64	-64	-64	-52	-52	-36
		2015-03-17 12:47:00	-251	-263	-263	-346	-355	-355	-355	-298	-172	-115	-101	-76	-64	-66	-95	-95	-95	-61	-66	-66	-66	-54	-54	-37
		2015-03-17 12:48:00	-253	-282	-282	-318	-318	-318	-316	-264	-164	-122	-112	-90	-64	-66	-110	-110	-110	-71	-71	-71	-68	-56	-56	-47
		2015-03-17 12:49:00	-279	-318	-318	-321	-321	-321	-284	-273	-172	-141	-119	-108	-63	-66	-129	-129	-129	-83	-83	-83	-69	-56	-57	-57
		2015-03-17 12:50:00	-306	-348	-348	-367	-367	-367	-308	-308	-186	-142	-124	-107	-58	-65	-140	-140	-140	-100	-100	-100	-67	-55	-72	-72
		2015-03-17 12:51:00	-325	-366	-366	-393	-393	-393	-357	-357	-189	-144	-122	-122	-57	-66	-141	-141	-141	-121	-121	-121	-66	-55	-92	-92
		2015-03-17 12:52:00	-346	-457	-457	-457	-418	-418	-400	-400	-169	-158	-127	-127	-56	-67	-144	-144	-144	-156	-156	-156	-65	-55	-114	-114
		2015-03-17 12:53:00	-330	-449	-449	-449	-419	-419	-373	-346	-201	-160	-139	-131	-58	-71	-137	-137	-137	-173	-173	-173	-71	-59	-145	-145
		2015-03-17 12:54:00	-304	-433	-433	-433	-433	-433	-365	-320	-192	-164	-153	-123	-60	-72	-120	-120	-120	-176	-176	-176	-76	-65	-174	-174
		2015-03-17 12:55:00	-283	-428	-428	-428	-410	-410	-323	-288	-175	-175	-165	-126	-59	-72	-123	-123	-123	-176	-176	-176	-78	-69	-216	-216
		2015-03-17 12:56:00	-300	-451	-451	-451	-421	-421	-308	-276	-194	-194	-171	-88	-61	-73	-131	-131	-131	-176	-176	-176	-80	-69	-300	-300
		2015-03-17 12:57:00	-338	-468	-468	-468	-408	-408	-318	-284	-194	-180	-162	-78	-62	-74	-134	-134	-134	-178	-178	-178	-81	-74	-338	-338
		2015-03-17 12:58:00	-339	-465	-465	-465	-413	-413	-321	-250	-173	-168	-121	-84	-62	-74	-144	-144	-144	-189	-189	-189	-83	-140	-333	-333
		2015-03-17 12:59:00	-355	-485	-485	-485	-432	-432	-350	-255	-199	-189	-151	-80	-69	-75	-148	-148	-148	-199	-199	-199	-86	-174	-298	-298
		2015-03-17 13:00:00	-392	-504	-504	-504	-444	-444	-358	-269	-201	-191	-174	-80	-76	-76	-150	-150	-150	-215	-215	-215	-87	-201	-288	-288
		2015-03-17 13:01:00	-415	-497	-497	-497	-449	-449	-377	-281	-208	-189	-160	-82	-81	-81	-153	-153	-153	-230	-230	-230	-87	-215	-295	-295
		2015-03-17 13:02:00	-463	-514	-514	-514	-454	-454	-380	-295	-226	-199	-147	-81	-90	-90	-159	-159	-159	-234	-234	-234	-92	-191	-290	-290
		2015-03-17 13:03:00	-473	-532	-532	-532	-458	-458	-384	-297	-212	-207	-207	-85	-96	-96	-168	-168	-168	-230	-230	-230	-101	-149	-182	-282
		2015-03-17 13:04:00	-507	-551	-551	-551	-459	-459	-373	-291	-226	-226	-226	-78	-109	-109	-171	-171	-171	-218	-218	-218	-103	-141	-188	-280
		2015-03-17 13:05:00	-573	-606	-606	-606	-482	-482	-377	-312	-208	-208	-208	-91	-114	-114	-180	-180	-180	-210	-210	-210	-112	-165	-211	-311
		2015-03-17 13:06:00	-623	-680	-680	-680	-469	-469	-352	-309	-226	-217	-192	-90	-129	-129	-191	-191	-191	-200	-200	-200	-119	-216	-253	-350
		2015-03-17 13:07:00	-653	-762	-762	-762	-574	-574	-391	-347	-272	-243	-199	-101	-142	-142	-206	-206	-225	-225	-225	-199	-143	-308	-308	-365
		2015-03-17 13:08:00	-677	-821	-821	-821	-671	-671	-498	-412	-292	-292	-199	-111	-147	-147	-215	-215	-302	-302	-302	-199	-220	-368	-368	-373
		2015-03-17 13:09:00	-687	-852	-852	-852	-710	-710	-510	-423	-301	-301	-195	-111	-147	-147	-231	-231	-366	-366	-366	-190	-205	-344	-344	-390
		2015-03-17 13:10:00	-686	-870	-870	-870	-658	-658	-512	-426	-287	-287	-212	-111	-150	-150	-251	-251	-396	-396	-396	-194	-271	-271	-375	-429
		2015-03-17 13:11:00	-704	-704	-871	-871	-871	-718	-481	-419	-284	-284	-202	-116	-152	-152	-261	-261	-395	-395	-395	-213	-290	-347	-453	-496
		2015-03-17 13:12:00	-697	-697	-875	-875	-875	-701	-440	-440	-269	-269	-197	-116	-154	-154	-262	-262	-400	-400	-400	-226	-353	-353	-516	-528
		2015-03-17 13:13:00	-695	-695	-877	-877	-877	-747	-419	-419	-274	-274	-184	-117	-158	-158	-265	-265	-412	-412	-412	-230	-306	-349	-558	-558
		2015-03-17 13:14:00	-724	-724	-885	-885	-885	-738	-400	-400	-279	-279	-208	-121	-166	-166	-281	-281	-431	-431	-431	-254	-252	-330	-557	-564
		2015-03-17 13:15:00	-801	-801	-924	-924	-924	-749	-429	-394	-307	-307	-190	-126	-185	-185	-295	-295	-469	-469	-469	-277	-295	-306	-562	-562
		2015-03-17 13:16:00	-869	-869	-986	-986	-986	-780	-458	-391	-319	-319	-206	-143	-201	-201	-311	-311	-504	-504	-504	-294	-330	-330	-593	-593
		2015-03-17 13:17:00	-918	-918	-980	-980	-980	-804	-449	-367	-323	-323	-225	-142	-205	-205	-313	-313	-579	-579	-579	-291	-227	-335	-575	-575
		2015-03-17 13:18:00	-548	-913	-958	-958	-958	-826	-458	-339	-339	-339	-242	-135	-215	-215	-323	-323	-530	-530	-530	-297	-262	-313	-514	-548
		2015-03-17 13:19:00	-544	-839	-943	-943	-943	-841	-447	-333	-333	-333	-231	-140	-216	-216	-331	-331	-441	-441	-441	-292	-346	-346	-510	-544
		2015-03-17 13:20:00	-587	-749	-923	-923	-923	-821	-505	-302	-297	-297	-211	-136	-210	-210	-334	-334	-431	-431	-431	-288	-429	-429	-587	-587
		2015-03-17 13:21:00	-673	-723	-905	-905	-905	-800	-497	-289	-267	-267	-174	-133	-215	-215	-358	-358	-425	-425	-425	-304	-441	-460	-673	-673
		2015-03-17 13:22:00	-660	-765	-915	-915	-915	-784	-464	-302	-265	-265	-173	-139	-220	-220	-323	-379	-427	-427	-427	-300	-514	-580	-660	-660
		2015-03-17 13:23:00	-651	-805	-956	-956	-956	-820	-468	-322	-256	-256	-152	-142	-142	-228	-336	-396	-440	-440	-440	-299	-619	-619	-651	-651
		2015-03-17 13:24:00	-734	-907	-1034	-1034	-1034	-874	-486	-339	-248	-248	-161	-161	-161	-251	-359	-428	-443	-443	-443	-349	-675	-706	-706	-734
		2015-03-17 13:25:00	-919	-925	-1047	-1047	-1047	-853	-529	-372	-253	-253	-168	-153	-153	-272	-382	-430	-430	-430	-426	-361	-502	-874	-874	-919
		2015-03-17 13:26:00	-975	-975	-1018	-1018	-1018	-869	-797	-413	-263	-263	-174	-174	-140	-299	-378	-414	-414	-414	-357	-342	-425	-872	-872	-975
		2015-03-17 13:27:00	-933	-933	-1025	-1025	-1025	-932	-782	-446	-259	-259	-184	-167	-133	-316	-375	-400	-400	-400	-314	-314	-542	-839	-839	-933
		2015-03-17 13:28:00	-888	-953	-1016	-1016	-1016	-953	-829	-416	-249	-249	-210	-146	-146	-347	-359	-395	-395	-395	-343	-343	-499	-938	-938	-938
		2015-03-17 13:29:00	-868	-1016	-1105	-1105	-1105	-962	-962	-306	-189	-189	-189	-186	-186	-412	-421	-463	-463	-463	-345	-345	-555	-895	-895	-895
		2015-03-17 13:30:00	-937	-1231	-1308	-1308	-1316	-1316	-1316	-347	-276	-276	-218	-218	-207	-462	-475	-520	-520	-520	-365	-365	-705	-875	-875	-937
		2015-03-17 13:31:00	-895	-1528	-1528	-1528	-1520	-1520	-1520	-474	-381	-381	-248	-248	-174	-489	-543	-560	-560	-560	-452	-414	-898	-1032	-1032	-1032
		2015-03-17 13:32:00	-1089	-1723	-1723	-1723	-1469	-1332	-1332	-507	-347	-350	-350	-350	-167	-505	-553	-573	-573	-573	-428	-428	-911	-1049	-1049	-1049
		2015-03-17 13:33:00	-1919	-1919	-1919	-1835	-1426	-1289	-1289	-506	-271	-367	-367	-367	-164	-515	-553	-578	-578	-578	-533	-533	-757	-1088	-1088	-1088
		2015-03-17 13:34:00	-2086	-2086	-2086	-2003	-1307	-1307	-1307	-542	-302	-356	-356	-356	-167	-509	-560	-598	-598	-598	-580	-580	-670	-1171	-1171	-1171
		2015-03-17 13:35:00	-1888	-2245	-2245	-2245	-1494	-1494	-1494	-574	-416	-416	-336	-323	-174	-489	-555	-585	-585	-621	-621	-621	-737	-1055	-1055	-1140
		2015-03-17 13:36:00	-1508	-1770	-1770	-1770	-1422	-1422	-1422	-628	-460	-460	-401	-401	-157	-463	-526	-572	-572	-596	-596	-596	-694	-885	-885	-1059
		2015-03-17 13:37:00	-1485	-1699	-1699	-1699	-1300	-1300	-1300	-619	-418	-418	-392	-392	-156	-435	-524	-555	-555	-635	-635	-635	-707	-899	-899	-1151
		2015-03-17 13:38:00	-1383	-1741	-1741	-1741	-1318	-1318	-1318	-671	-373	-373	-327	-327	-182	-455	-506	-572	-572	-674	-674	-674	-862	-874	-874	-1279
		2015-03-17 13:39:00	-1404	-1895	-1895	-1895	-1484	-1329	-1329	-657	-390	-390	-250	-247	-195	-458	-526	-596	-596	-596	-712	-712	-948	-948	-948	-1324
		2015-03-17 13:40:00	-1655	-1881	-1881	-1881	-1443	-1443	-1443	-736	-393	-393	-279	-268	-202	-447	-527	-591	-591	-591	-700	-700	-1016	-1067	-1067	-1151
		2015-03-17 13:41:00	-1543	-1888	-1888	-1888	-1543	-1543	-1543	-817	-447	-447	-361	-337	-213	-440	-522	-605	-605	-605	-720	-720	-1117	-1117	-1117	-1078
		2015-03-17 13:42:00	-1552	-2032	-2032	-2032	-1364	-1364	-1364	-1061	-485	-485	-446	-370	-223	-425	-505	-580	-580	-580	-717	-717	-1086	-1086	-1086	-1052
		2015-03-17 13:43:00	-1530	-1947	-1947	-1947	-1419	-1419	-1419	-996	-438	-438	-401	-325	-237	-429	-496	-571	-571	-571	-710	-710	-903	-937	-937	-1056
		2015-03-17 13:44:00	-1503	-1868	-1868	-1868	-1427	-1427	-1427	-1081	-535	-476	-363	-254	-254	-424	-504	-564	-564	-564	-706	-706	-706	-961	-961	-1000
		2015-03-17 13:45:00	-1278	-1732	-1732	-1732	-1481	-1481	-1350	-1141	-970	-451	-343	-275	-275	-418	-494	-565	-565	-565	-636	-636	-636	-523	-1022	-1022
		2015-03-17 13:46:00	-1368	-1733	-1733	-1733	-1351	-1351	-1306	-1171	-985	-477	-362	-278	-278	-402	-498	-550	-550	-550	-617	-617	-617	-456	-943	-963
		2015-03-17 13:47:00	-1534	-1646	-1646	-1646	-1365	-1365	-1365	-1277	-1089	-514	-397	-270	-270	-385	-395	-516	-516	-516	-607	-607	-607	-393	-925	-986
		2015-03-17 13:48:00	-1649	-1649	-1649	-1428	-1195	-1328	-1328	-1328	-1126	-516	-404	-281	-281	-399	-399	-472	-472	-472	-593	-593	-593	-365	-922	-922
		2015-03-17 13:49:00	-1764	-1764	-1764	-1377	-1233	-1323	-1323	-1323	-1133	-516	-354	-284	-284	-403	-403	-433	-433	-433	-581	-581	-581	-481	-929	-929
		2015-03-17 13:50:00	-1753	-1753	-1753	-1240	-1139	-1220	-1220	-1220	-982	-492	-316	-296	-296	-434	-434	-434	-404	-404	-561	-561	-561	-492	-992	-992
		2015-03-17 13:51:00	-1769	-1769	-1769	-1516	-1089	-1108	-1108	-1108	-1052	-497	-321	-305	-305	-463	-463	-463	-386	-386	-562	-562	-562	-529	-1039	-1039
		2015-03-17 13:52:00	-1503	-1671	-1671	-1671	-1080	-1129	-1129	-1129	-1106	-513	-338	-335	-335	-487	-487	-487	-387	-387	-548	-548	-548	-561	-1101	-1101
		2015-03-17 13:53:00	-1245	-1613	-1613	-1613	-1147	-1300	-1300	-1300	-1158	-564	-377	-343	-343	-513	-513	-513	-409	-409	-570	-570	-570	-623	-1245	-1245
		2015-03-17 13:54:00	-1305	-1530	-1530	-1530	-1355	-1184	-1196	-1196	-1196	-548	-336	-295	-295	-536	-536	-536	-498	-498	-614	-614	-614	-720	-1305	-1305
		2015-03-17 13:55:00	-1343	-1709	-1709	-1709	-1268	-1254	-1510	-1510	-1510	-691	-365	-211	-211	-513	-513	-584	-584	-584	-744	-744	-744	-744	-1343	-1343
		2015-03-17 13:56:00	-1182	-1704	-1704	-1704	-1478	-1478	-1666	-1666	-1666	-784	-520	-217	-142	-419	-419	-597	-597	-597	-917	-917	-917	-706	-1035	-1035
		2015-03-17 13:57:00	-1411	-1565	-1565	-1565	-1481	-1481	-1481	-1277	-1277	-749	-540	-200	-129	-382	-382	-593	-593	-593	-898	-898	-898	-603	-668	-912
		2015-03-17 13:58:00	-1654	-1654	-1654	-1410	-1368	-1368	-1368	-1218	-1218	-705	-424	-92	-107	-369	-369	-567	-567	-567	-803	-803	-803	-549	-549	-800
		2015-03-17 13:59:00	-1660	-1660	-1660	-1103	-1177	-1177	-1217	-1217	-1217	-735	-446	-105	-106	-352	-352	-539	-539	-539	-696	-696	-696	-521	-521	-706
		2015-03-17 14:00:00	-1398	-1398	-1398	-907	-1019	-1234	-1234	-1234	-1184	-729	-464	-276	-115	-334	-334	-521	-521	-521	-592	-592	-592	-437	-437	-587
		2015-03-17 14:01:00	-1219	-1219	-1219	-1146	-1146	-1265	-1265	-1265	-1206	-793	-489	-303	-124	-327	-327	-538	-538	-538	-555	-555	-555	-435	-435	-513
		2015-03-17 14:02:00	-1132	-1132	-1197	-1197	-1197	-1324	-1324	-1324	-1267	-872	-497	-322	-114	-306	-306	-531	-531	-531	-547	-547	-547	-454	-454	-515
		2015-03-17 14:03:00	-946	-976	-1140	-1140	-1140	-1117	-1270	-1270	-1270	-748	-540	-305	-114	-303	-303	-523	-523	-523	-475	-475	-475	-463	-463	-563
		2015-03-17 14:04:00	-879	-994	-1078	-1078	-1118	-1118	-1248	-1248	-1248	-788	-572	-306	-105	-329	-329	-539	-539	-539	-446	-446	-446	-459	-459	-708
		2015-03-17 14:05:00	-1028	-1028	-1057	-1057	-1264	-1264	-1264	-1194	-1194	-816	-597	-299	-114	-321	-321	-543	-543	-543	-449	-449	-449	-406	-406	-860
		2015-03-17 14:06:00	-1050	-1050	-1050	-995	-1232	-1232	-1232	-1166	-1166	-739	-634	-454	-178	-318	-318	-546	-546	-546	-430	-430	-430	-305	-313	-852
		2015-03-17 14:07:00	-987	-987	-987	-874	-1168	-1168	-1168	-1074	-1074	-645	-603	-465	-155	-323	-323	-559	-559	-559	-407	-407	-407	-245	-270	-578
		2015-03-17 14:08:00	-964	-964	-964	-843	-1232	-1232	-1232	-925	-925	-612	-497	-322	-132	-333	-333	-573	-573	-573	-404	-404	-404	-294	-294	-599
		2015-03-17 14:09:00	-705	-1001	-1001	-1001	-1051	-1051	-1051	-1009	-927	-613	-515	-318	-144	-325	-325	-562	-562	-562	-365	-365	-365	-323	-323	-626
		2015-03-17 14:10:00	-627	-729	-891	-891	-1216	-1267	-1267	-1267	-1021	-632	-500	-348	-113	-316	-316	-566	-566	-566	-348	-348	-348	-348	-348	-521
		2015-03-17 14:11:00	-558	-799	-825	-825	-1039	-1178	-1178	-1178	-1040	-562	-562	-332	-132	-321	-321	-575	-575	-575	-361	-361	-361	-351	-351	-514
		2015-03-17 14:12:00	-665	-878	-923	-923	-1048	-1068	-1087	-1087	-1087	-599	-599	-288	-152	-324	-324	-581	-581	-581	-353	-353	-353	-325	-325	-602
		2015-03-17 14:13:00	-863	-956	-1141	-1141	-1151	-1177	-1177	-1177	-1048	-604	-604	-282	-184	-338	-338	-575	-575	-575	-372	-372	-372	-295	-306	-746
		2015-03-17 14:14:00	-1027	-1091	-1309	-1309	-1309	-1405	-1405	-1405	-1047	-614	-614	-295	-202	-350	-350	-595	-595	-595	-380	-380	-380	-295	-387	-851
		2015-03-17 14:15:00	-1120	-1191	-1191	-1191	-1151	-1298	-1298	-1298	-1002	-601	-601	-327	-200	-338	-338	-591	-591	-591	-362	-362	-362	-312	-493	-888
		2015-03-17 14:16:00	-1092	-1277	-1277	-1277	-1148	-1148	-1148	-1091	-974	-613	-613	-327	-221	-346	-346	-576	-576	-576	-376	-376	-376	-370	-554	-882
		2015-03-17 14:17:00	-1032	-1341	-1341	-1341	-1170	-1170	-1170	-1091	-1027	-606	-606	-345	-236	-357	-357	-578	-578	-578	-379	-379	-377	-441	-594	-884
		2015-03-17 14:18:00	-963	-1317	-1317	-1317	-954	-1066	-1066	-1066	-1054	-616	-616	-364	-226	-349	-349	-553	-553	-553	-522	-522	-367	-476	-698	-827
		2015-03-17 14:19:00	-911	-1224	-1224	-1224	-987	-1050	-1050	-1050	-981	-623	-623	-342	-220	-345	-345	-537	-537	-646	-646	-646	-354	-485	-726	-789
		2015-03-17 14:20:00	-912	-1104	-1104	-1104	-1114	-1114	-1114	-1047	-928	-647	-647	-357	-211	-347	-347	-534	-534	-696	-696	-696	-341	-449	-732	-782
		2015-03-17 14:21:00	-971	-1144	-1212	-1212	-1212	-1147	-1147	-1012	-754	-621	-621	-285	-213	-343	-343	-541	-541	-660	-660	-660	-325	-401	-639	-790
		2015-03-17 14:22:00	-1060	-1221	-1301	-1301	-1301	-1149	-1149	-914	-799	-523	-523	-275	-226	-349	-349	-558	-558	-592	-592	-592	-322	-347	-573	-807
		2015-03-17 14:23:00	-1140	-1140	-1303	-1303	-1303	-1079	-1079	-1009	-787	-488	-488	-252	-239	-355	-355	-572	-572	-572	-536	-536	-314	-386	-590	-848
		2015-03-17 14:24:00	-1189	-1189	-1221	-1221	-1221	-1072	-1072	-1072	-806	-503	-503	-254	-254	-358	-358	-583	-583	-583	-547	-547	-337	-391	-660	-836
		2015-03-17 14:25:00	-1127	-1127	-1127	-1056	-1056	-1123	-1123	-1123	-801	-468	-468	-257	-257	-352	-352	-575	-575	-575	-469	-469	-380	-395	-687	-816
		2015-03-17 14:26:00	-1029	-1029	-1285	-1285	-1285	-1120	-1120	-1103	-758	-428	-428	-264	-264	-355	-355	-594	-594	-594	-407	-407	-398	-409	-714	-805
		2015-03-17 14:27:00	-999	-999	-1718	-1718	-1718	-1103	-1103	-1049	-819	-421	-421	-250	-250	-250	-352	-547	-586	-586	-586	-378	-374	-423	-721	-815
		2015-03-17 14:28:00	-1051	-1051	-1631	-1631	-1631	-1029	-1029	-1008	-792	-428	-428	-237	-237	-237	-353	-535	-570	-570	-570	-362	-345	-429	-696	-864
		2015-03-17 14:29:00	-1066	-1066	-1598	-1598	-1598	-1045	-1045	-1045	-799	-410	-410	-235	-235	-235	-357	-534	-577	-577	-577	-325	-321	-456	-681	-864
		2015-03-17 14:30:00	-1060	-1060	-1690	-1690	-1690	-1017	-1017	-1017	-838	-403	-403	-220	-220	-220	-352	-537	-559	-559	-559	-319	-317	-499	-651	-840
		2015-03-17 14:31:00	-993	-993	-1590	-1590	-1590	-1076	-1076	-1076	-782	-426	-426	-246	-197	-197	-342	-505	-528	-528	-528	-345	-296	-469	-567	-806
		2015-03-17 14:32:00	-922	-922	-1337	-1337	-1337	-1163	-1163	-1163	-753	-438	-438	-245	-199	-199	-343	-471	-498	-498	-498	-352	-287	-486	-554	-791
		2015-03-17 14:33:00	-807	-807	-1305	-1305	-1305	-1174	-1174	-1174	-707	-471	-471	-293	-184	-184	-354	-442	-455	-455	-455	-346	-265	-488	-593	-738
		2015-03-17 14:34:00	-712	-712	-1416	-1416	-1416	-1099	-1099	-1099	-672	-561	-561	-321	-162	-162	-363	-404	-416	-416	-416	-336	-253	-490	-539	-690
		2015-03-17 14:35:00	-739	-739	-1281	-1281	-1281	-1023	-1023	-1023	-693	-634	-634	-293	-161	-157	-377	-385	-397	-397	-397	-320	-268	-209	-486	-647
		2015-03-17 14:36:00	-732	-732	-935	-1090	-1090	-1090	-1015	-1015	-740	-680	-680	-324	-169	-149	-372	-372	-372	-369	-368	-280	-280	-206	-461	-590
		2015-03-17 14:37:00	-707	-707	-1003	-1140	-1140	-1140	-966	-966	-777	-668	-668	-360	-205	-162	-367	-369	-369	-369	-355	-276	-276	-208	-452	-582
		2015-03-17 14:38:00	-774	-774	-941	-1180	-1180	-1180	-1099	-1099	-846	-618	-618	-328	-184	-184	-378	-378	-378	-374	-360	-266	-266	-219	-470	-610
		2015-03-17 14:39:00	-774	-774	-1009	-1212	-1212	-1287	-1287	-1287	-820	-553	-553	-275	-200	-200	-383	-383	-383	-377	-365	-277	-277	-231	-512	-616
		2015-03-17 14:40:00	-703	-703	-983	-1138	-1138	-1194	-1194	-1194	-801	-489	-489	-307	-244	-244	-425	-425	-425	-396	-372	-285	-285	-224	-585	-622
		2015-03-17 14:41:00	-771	-771	-1072	-1143	-1143	-1232	-1232	-1232	-1005	-421	-421	-258	-258	-258	-455	-455	-455	-421	-407	-315	-310	-199	-709	-709
		2015-03-17 14:42:00	-782	-782	-1236	-1370	-1370	-1370	-1367	-1367	-1367	-478	-478	-265	-265	-265	-479	-479	-479	-430	-428	-428	-320	-188	-730	-730
		2015-03-17 14:43:00	-851	-851	-1207	-1319	-1319	-1319	-1314	-1314	-1301	-466	-466	-272	-272	-245	-471	-471	-471	-490	-490	-490	-320	-214	-696	-696
		2015-03-17 14:44:00	-848	-848	-1216	-1352	-1352	-1352	-1269	-1269	-995	-420	-420	-248	-248	-234	-456	-456	-456	-538	-538	-538	-323	-323	-656	-656
		2015-03-17 14:45:00	-676	-655	-1296	-1296	-1296	-1296	-1173	-1173	-768	-371	-371	-231	-231	-231	-444	-444	-444	-556	-556	-556	-327	-327	-676	-676
		2015-03-17 14:46:00	-716	-625	-1194	-1196	-1196	-1302	-1302	-1302	-654	-375	-375	-257	-220	-220	-424	-424	-424	-563	-563	-563	-320	-320	-716	-716
		2015-03-17 14:47:00	-762	-710	-1178	-1239	-1239	-1487	-1487	-1487	-1049	-406	-406	-271	-235	-223	-415	-415	-415	-564	-564	-564	-324	-324	-762	-762
		2015-03-17 14:48:00	-793	-793	-1335	-1335	-1335	-1372	-1372	-1372	-1076	-421	-421	-344	-251	-228	-408	-408	-408	-538	-538	-538	-327	-327	-764	-764
		2015-03-17 14:49:00	-922	-922	-1211	-1211	-1211	-1355	-1355	-1355	-947	-499	-499	-384	-222	-220	-390	-390	-390	-503	-503	-503	-305	-305	-743	-743
		2015-03-17 14:50:00	-893	-893	-1350	-1350	-1350	-1405	-1405	-1405	-761	-714	-471	-340	-250	-213	-376	-376	-376	-505	-505	-505	-309	-309	-763	-763
		2015-03-17 14:51:00	-772	-772	-1391	-1452	-1452	-1452	-1335	-1335	-825	-781	-465	-282	-238	-211	-361	-361	-361	-522	-522	-522	-291	-291	-763	-763
		2015-03-17 14:52:00	-747	-629	-1447	-1447	-1447	-1398	-1225	-1225	-897	-732	-500	-275	-214	-214	-354	-354	-354	-547	-547	-547	-286	-286	-747	-747
		2015-03-17 14:53:00	-718	-590	-1510	-1510	-1510	-1453	-1075	-1075	-1012	-734	-504	-296	-200	-200	-345	-353	-353	-574	-574	-574	-284	-284	-718	-718
		2015-03-17 14:54:00	-663	-564	-1230	-1485	-1485	-1485	-1017	-1017	-1017	-779	-467	-289	-191	-191	-327	-339	-340	-563	-563	-563	-266	-266	-663	-663
		2015-03-17 14:55:00	-638	-528	-1316	-1455	-1455	-1455	-935	-935	-935	-757	-472	-290	-197	-181	-312	-327	-332	-332	-519	-519	-519	-260	-638	-638
		2015-03-17 14:56:00	-629	-520	-1208	-1208	-1208	-1161	-845	-845	-811	-766	-435	-266	-188	-188	-301	-301	-335	-335	-498	-498	-498	-244	-629	-629
		2015-03-17 14:57:00	-634	-521	-1169	-1169	-1169	-1136	-878	-878	-878	-767	-392	-292	-191	-191	-297	-297	-360	-360	-489	-489	-489	-229	-634	-634
		2015-03-17 14:58:00	-651	-530	-1263	-1399	-1399	-1399	-1081	-1081	-940	-763	-434	-325	-185	-185	-296	-308	-378	-378	-472	-472	-472	-225	-651	-651
		2015-03-17 14:59:00	-667	-528	-1256	-1480	-1480	-1480	-1142	-1142	-948	-806	-477	-316	-170	-170	-293	-314	-384	-384	-418	-418	-418	-223	-667	-667
		2015-03-17 15:00:00	-666	-518	-1271	-1353	-1353	-1353	-1087	-1087	-839	-839	-516	-304	-158	-157	-286	-300	-382	-382	-382	-352	-352	-215	-666	-666
		2015-03-17 15:01:00	-660	-508	-1348	-1348	-1348	-1190	-1009	-1009	-742	-742	-538	-276	-148	-148	-281	-284	-377	-377	-377	-305	-305	-206	-660	-660
		2015-03-17 15:02:00	-647	-490	-1386	-1386	-1386	-1098	-964	-964	-740	-740	-540	-255	-132	-132	-270	-271	-369	-369	-369	-280	-280	-202	-647	-647
		2015-03-17 15:03:00	-641	-487	-1390	-1390	-1390	-1072	-835	-835	-701	-701	-454	-208	-134	-134	-269	-269	-347	-347	-347	-275	-275	-203	-641	-641
		2015-03-17 15:04:00	-612	-483	-1297	-1297	-1297	-1124	-794	-794	-619	-598	-419	-202	-126	-126	-271	-271	-358	-358	-358	-252	-252	-195	-612	-612
		2015-03-17 15:05:00	-606	-453	-1181	-1181	-1181	-1138	-826	-826	-612	-543	-437	-202	-118	-109	-269	-269	-365	-365	-365	-242	-242	-198	-606	-606
		2015-03-17 15:06:00	-625	-427	-1345	-1345	-1345	-992	-992	-992	-636	-611	-494	-178	-121	-109	-253	-253	-347	-347	-347	-256	-256	-190	-625	-625
		2015-03-17 15:07:00	-672	-400	-1405	-1405	-1405	-1006	-1006	-1006	-599	-599	-501	-277	-106	-95	-253	-253	-335	-335	-335	-250	-250	-176	-672	-672
		2015-03-17 15:08:00	-765	-444	-1457	-1457	-1457	-986	-946	-946	-550	-550	-446	-293	-102	-99	-249	-249	-326	-326	-326	-232	-232	-171	-765	-765
		2015-03-17 15:09:00	-824	-468	-1481	-1481	-1481	-957	-858	-858	-506	-506	-385	-257	-95	-94	-245	-249	-319	-319	-319	-216	-216	-168	-824	-824
		2015-03-17 15:10:00	-856	-494	-1428	-1428	-1428	-1051	-883	-883	-526	-505	-317	-257	-106	-106	-247	-247	-304	-304	-304	-196	-196	-166	-856	-856
		2015-03-17 15:11:00	-952	-560	-1395	-1395	-1395	-1182	-911	-911	-488	-488	-292	-292	-108	-108	-255	-255	-305	-305	-305	-165	-165	-164	-952	-952
		2015-03-17 15:12:00	-959	-499	-1326	-1326	-1326	-999	-817	-817	-467	-418	-264	-264	-102	-102	-256	-259	-328	-328	-328	-134	-164	-164	-959	-959
		2015-03-17 15:13:00	-933	-398	-1171	-1171	-1171	-1006	-842	-842	-510	-402	-250	-222	-112	-112	-265	-303	-351	-351	-351	-134	-164	-164	-933	-933
		2015-03-17 15:14:00	-943	-309	-1089	-1089	-1089	-1014	-901	-901	-506	-417	-295	-224	-122	-122	-275	-337	-373	-373	-373	-135	-164	-164	-943	-943
		2015-03-17 15:15:00	-940	-274	-970	-1013	-1013	-1013	-926	-926	-690	-479	-373	-215	-139	-139	-279	-367	-392	-392	-392	-143	-143	-162	-940	-940
		2015-03-17 15:16:00	-937	-289	-913	-1040	-1040	-1040	-940	-940	-791	-544	-413	-413	-159	-159	-286	-371	-386	-386	-386	-190	-190	-159	-937	-937
		2015-03-17 15:17:00	-954	-314	-921	-1005	-1005	-1005	-946	-946	-855	-578	-457	-457	-169	-169	-288	-360	-392	-392	-392	-226	-226	-171	-954	-954
		2015-03-17 15:18:00	-990	-342	-817	-1009	-1009	-1009	-974	-974	-892	-599	-519	-519	-222	-222	-291	-328	-380	-380	-380	-227	-227	-170	-990	-990
		2015-03-17 15:19:00	-1032	-408	-637	-1011	-1011	-1011	-1000	-1000	-902	-715	-662	-662	-313	-313	-294	-294	-394	-394	-394	-217	-217	-167	-1032	-1032
		2015-03-17 15:20:00	-1047	-416	-605	-774	-1060	-1060	-1060	-1034	-904	-768	-662	-662	-363	-363	-297	-297	-414	-414	-414	-207	-207	-172	-1047	-1047
		2015-03-17 15:21:00	-1120	-437	-608	-630	-1146	-1146	-1146	-1024	-830	-824	-654	-654	-362	-362	-305	-305	-429	-429	-429	-194	-194	-173	-1120	-1120
		2015-03-17 15:22:00	-1175	-501	-520	-520	-1075	-1075	-1075	-1003	-826	-756	-586	-586	-366	-357	-318	-318	-430	-430	-430	-196	-196	-173	-1175	-1175
		2015-03-17 15:23:00	-1205	-520	-520	-448	-994	-994	-994	-955	-798	-723	-472	-472	-406	-330	-325	-325	-439	-439	-439	-237	-237	-177	-1205	-1205
		2015-03-17 15:24:00	-1136	-474	-474	-409	-958	-958	-958	-884	-752	-532	-424	-424	-424	-314	-329	-329	-428	-428	-428	-245	-245	-180	-1136	-1136
		2015-03-17 15:25:00	-999	-432	-414	-375	-1013	-1013	-1013	-872	-762	-525	-394	-394	-394	-278	-334	-334	-419	-419	-419	-195	-195	-185	-999	-999
		2015-03-17 15:26:00	-855	-395	-395	-388	-957	-957	-957	-805	-805	-589	-319	-319	-319	-198	-326	-326	-399	-399	-399	-145	-145	-193	-855	-855
		2015-03-17 15:27:00	-779	-346	-346	-342	-1079	-1079	-1079	-999	-816	-588	-268	-268	-248	-177	-306	-306	-349	-349	-349	-146	-146	-196	-779	-779
		2015-03-17 15:28:00	-809	-334	-334	-319	-934	-934	-934	-816	-740	-521	-240	-240	-240	-192	-307	-307	-315	-315	-315	-142	-142	-187	-809	-809
		2015-03-17 15:29:00	-846	-361	-361	-315	-790	-790	-790	-730	-707	-454	-202	-202	-202	-196	-309	-309	-309	-300	-300	-137	-137	-182	-846	-846
		2015-03-17 15:30:00	-886	-422	-422	-360	-734	-734	-734	-695	-695	-425	-171	-201	-201	-201	-314	-314	-314	-286	-286	-134	-134	-183	-886	-886
		2015-03-17 15:31:00	-936	-493	-493	-389	-691	-694	-694	-694	-687	-441	-176	-179	-203	-203	-203	-313	-313	-313	-288	-193	-135	-183	-936	-936
		2015-03-17 15:32:00	-1008	-552	-552	-451	-648	-679	-713	-713	-713	-437	-206	-206	-207	-207	-207	-310	-310	-310	-284	-203	-139	-184	-1008	-1008
		2015-03-17 15:33:00	-1136	-629	-629	-511	-609	-621	-694	-694	-694	-386	-253	-253	-225	-225	-225	-312	-312	-312	-281	-234	-151	-185	-1136	-1136
		2015-03-17 15:34:00	-1180	-637	-637	-591	-623	-695	-698	-698	-698	-657	-478	-478	-231	-231	-231	-310	-310	-310	-282	-248	-157	-186	-1180	-1180
		2015-03-17 15:35:00	-1206	-670	-670	-593	-604	-689	-689	-797	-797	-797	-780	-780	-231	-231	-231	-308	-308	-308	-281	-232	-159	-184	-1206	-1206
		2015-03-17 15:36:00	-1275	-730	-730	-508	-601	-655	-655	-805	-805	-810	-810	-810	-231	-231	-231	-313	-313	-313	-281	-235	-162	-173	-1275	-1275
		2015-03-17 15:37:00	-1276	-757	-757	-427	-618	-618	-651	-710	-710	-826	-826	-826	-237	-237	-231	-315	-315	-315	-273	-241	-164	-166	-1276	-1276
		2015-03-17 15:38:00	-1358	-803	-803	-417	-584	-584	-627	-698	-698	-824	-824	-824	-288	-288	-288	-313	-313	-313	-283	-265	-161	-161	-1358	-1358
		2015-03-17 15:39:00	-1497	-1497	-860	-424	-616	-616	-616	-655	-655	-808	-808	-808	-345	-345	-345	-317	-317	-317	-304	-280	-155	-155	-145	-1497
		2015-03-17 15:40:00	-1666	-1666	-1015	-475	-632	-632	-632	-565	-565	-662	-662	-662	-375	-375	-375	-325	-325	-325	-311	-283	-174	-174	-132	-1666
		2015-03-17 15:41:00	-1650	-1650	-1089	-543	-703	-703	-703	-590	-590	-602	-602	-602	-377	-377	-377	-331	-331	-331	-324	-305	-204	-204	-128	-1650
		2015-03-17 15:42:00	-1573	-1573	-1165	-642	-746	-746	-746	-568	-568	-561	-561	-561	-448	-388	-388	-333	-334	-334	-334	-318	-224	-224	-132	-1573
		2015-03-17 15:43:00	-1541	-1541	-1213	-755	-768	-768	-768	-596	-596	-563	-511	-511	-465	-390	-390	-345	-357	-357	-357	-329	-218	-218	-168	-1541
		2015-03-17 15:44:00	-1623	-1623	-1178	-746	-746	-746	-674	-644	-644	-600	-506	-506	-474	-353	-353	-354	-377	-377	-377	-333	-224	-180	-161	-1623
		2015-03-17 15:45:00	-1673	-1673	-1147	-689	-689	-689	-619	-617	-617	-545	-473	-473	-456	-324	-324	-351	-371	-371	-371	-331	-246	-197	-143	-1673
		2015-03-17 15:46:00	-1659	-1659	-1158	-576	-596	-596	-596	-532	-532	-443	-436	-436	-436	-295	-295	-343	-347	-347	-347	-314	-222	-196	-196	-1659
		2015-03-17 15:47:00	-1630	-1630	-1171	-615	-616	-616	-616	-571	-571	-487	-401	-401	-401	-277	-277	-333	-349	-349	-349	-307	-216	-179	-179	-1630
		2015-03-17 15:48:00	-1574	-1574	-1162	-726	-726	-726	-639	-604	-604	-449	-367	-367	-367	-269	-269	-328	-360	-360	-360	-301	-264	-151	-151	-1574
		2015-03-17 15:49:00	-1534	-1534	-1211	-792	-792	-792	-700	-549	-549	-436	-360	-360	-325	-268	-268	-330	-364	-364	-364	-342	-342	-152	-152	-1534
		2015-03-17 15:50:00	-1603	-1603	-1265	-727	-839	-839	-839	-541	-541	-471	-471	-471	-302	-270	-270	-320	-390	-390	-390	-379	-379	-153	-153	-1603
		2015-03-17 15:51:00	-1506	-1506	-1308	-711	-910	-910	-910	-531	-531	-588	-588	-588	-291	-262	-262	-305	-425	-425	-425	-375	-375	-151	-151	-1506
		2015-03-17 15:52:00	-1391	-1391	-1267	-734	-892	-892	-892	-540	-540	-620	-620	-620	-334	-251	-251	-291	-402	-456	-456	-456	-364	-148	-148	-1391
		2015-03-17 15:53:00	-1359	-1359	-1211	-703	-953	-953	-953	-584	-584	-630	-630	-630	-371	-295	-295	-290	-407	-461	-461	-461	-330	-142	-142	-1359
		2015-03-17 15:54:00	-1348	-1348	-1188	-667	-988	-988	-988	-612	-656	-656	-656	-623	-460	-317	-317	-296	-388	-425	-425	-425	-318	-136	-136	-1348
		2015-03-17 15:55:00	-1297	-1297	-1143	-657	-996	-996	-996	-627	-627	-614	-614	-612	-491	-320	-320	-304	-390	-422	-422	-422	-293	-136	-136	-1297
		2015-03-17 15:56:00	-1298	-1298	-1126	-593	-1052	-1052	-1052	-646	-646	-635	-635	-513	-513	-311	-311	-298	-356	-400	-400	-400	-196	-196	-138	-1298
		2015-03-17 15:57:00	-1403	-1403	-1112	-621	-990	-990	-990	-588	-588	-582	-582	-508	-508	-316	-316	-294	-332	-370	-370	-370	-172	-172	-172	-1403
		2015-03-17 15:58:00	-1398	-1398	-1083	-658	-1028	-1028	-1028	-537	-537	-507	-507	-476	-476	-329	-329	-302	-342	-381	-381	-381	-192	-192	-158	-1398
		2015-03-17 15:59:00	-1477	-1477	-1004	-656	-1075	-1075	-1075	-526	-526	-445	-445	-423	-423	-310	-310	-306	-346	-385	-385	-385	-217	-217	-139	-1477
		2015-03-17 16:00:00	-1493	-1493	-971	-680	-1054	-1054	-1054	-522	-522	-362	-381	-381	-381	-292	-292	-300	-344	-372	-372	-372	-228	-228	-123	-1493
		2015-03-17 16:01:00	-1538	-1538	-981	-703	-934	-934	-934	-522	-522	-366	-329	-329	-329	-284	-284	-291	-321	-345	-345	-345	-232	-232	-121	-1538
		2015-03-17 16:02:00	-1588	-1588	-994	-724	-873	-873	-873	-506	-506	-347	-301	-301	-301	-285	-285	-290	-313	-345	-345	-345	-240	-240	-127	-1588
		2015-03-17 16:03:00	-1654	-1654	-1024	-726	-789	-789	-789	-508	-508	-322	-262	-262	-283	-283	-283	-295	-304	-333	-333	-333	-282	-282	-123	-1654
		2015-03-17 16:04:00	-1511	-1511	-1049	-683	-787	-787	-787	-547	-547	-338	-257	-216	-263	-263	-263	-292	-292	-352	-352	-352	-323	-323	-133	-1511
		2015-03-17 16:05:00	-1374	-1374	-1015	-569	-854	-854	-854	-599	-599	-362	-257	-163	-241	-241	-241	-290	-297	-347	-347	-347	-322	-322	-150	-1374
		2015-03-17 16:06:00	-1320	-1320	-941	-555	-861	-861	-861	-603	-603	-373	-215	-215	-228	-228	-228	-289	-290	-322	-322	-322	-301	-301	-161	-1320
		2015-03-17 16:07:00	-1217	-1217	-891	-705	-904	-904	-904	-575	-575	-362	-214	-214	-219	-219	-219	-289	-289	-299	-299	-299	-292	-292	-168	-1217
		2015-03-17 16:08:00	-1170	-1170	-881	-787	-913	-913	-913	-540	-540	-355	-219	-206	-228	-228	-228	-287	-287	-287	-282	-282	-280	-280	-172	-1170
		2015-03-17 16:09:00	-1122	-1122	-853	-833	-915	-915	-915	-547	-547	-369	-222	-173	-228	-228	-228	-281	-281	-283	-283	-283	-257	-257	-176	-1122
		2015-03-17 16:10:00	-1086	-1086	-796	-896	-918	-918	-918	-518	-518	-386	-232	-161	-218	-218	-218	-275	-275	-287	-287	-287	-236	-236	-176	-1086
		2015-03-17 16:11:00	-1108	-1108	-751	-876	-942	-942	-942	-517	-517	-397	-217	-164	-212	-212	-212	-270	-270	-279	-279	-279	-220	-220	-173	-1108
		2015-03-17 16:12:00	-1093	-1093	-704	-770	-891	-891	-891	-525	-525	-389	-214	-162	-205	-205	-205	-266	-266	-281	-281	-281	-237	-237	-173	-1093
		2015-03-17 16:13:00	-1087	-1087	-702	-651	-863	-863	-863	-492	-492	-363	-220	-173	-211	-211	-211	-267	-267	-293	-293	-293	-259	-259	-169	-1087
		2015-03-17 16:14:00	-1067	-1067	-692	-558	-848	-848	-848	-471	-471	-372	-228	-181	-210	-210	-210	-265	-265	-298	-298	-298	-278	-278	-168	-1067
		2015-03-17 16:15:00	-1068	-1068	-698	-459	-865	-865	-865	-465	-465	-377	-226	-189	-216	-216	-216	-267	-267	-302	-302	-302	-295	-295	-167	-1068
		2015-03-17 16:16:00	-1025	-1025	-694	-428	-888	-888	-888	-444	-444	-371	-232	-186	-217	-217	-217	-270	-270	-321	-321	-321	-293	-293	-167	-1025
		2015-03-17 16:17:00	-854	-854	-632	-467	-940	-940	-940	-418	-418	-335	-232	-174	-214	-218	-218	-271	-271	-313	-313	-313	-283	-283	-169	-854
		2015-03-17 16:18:00	-814	-814	-606	-552	-552	-910	-910	-910	-407	-303	-232	-168	-212	-212	-212	-266	-266	-297	-297	-297	-260	-260	-172	-814
		2015-03-17 16:19:00	-820	-820	-518	-543	-543	-854	-854	-854	-431	-286	-228	-162	-201	-201	-201	-254	-254	-285	-285	-285	-228	-228	-174	-820
		2015-03-17 16:20:00	-821	-821	-465	-514	-514	-790	-790	-790	-431	-268	-222	-161	-191	-199	-199	-250	-250	-287	-287	-287	-175	-175	-178	-821
		2015-03-17 16:21:00	-827	-827	-442	-537	-537	-702	-702	-702	-398	-252	-216	-155	-193	-193	-193	-241	-241	-274	-274	-274	-173	-173	-184	-827
		2015-03-17 16:22:00	-871	-871	-428	-573	-573	-626	-626	-626	-386	-226	-208	-148	-179	-179	-179	-233	-233	-262	-262	-262	-174	-174	-190	-871
		2015-03-17 16:23:00	-863	-863	-399	-607	-607	-607	-546	-546	-358	-236	-212	-151	-166	-178	-178	-234	-234	-250	-250	-250	-167	-167	-196	-863
		2015-03-17 16:24:00	-845	-845	-392	-392	-619	-619	-619	-551	-375	-230	-203	-147	-166	-188	-188	-230	-230	-242	-242	-242	-163	-163	-202	-845
		2015-03-17 16:25:00	-866	-866	-403	-403	-625	-625	-625	-598	-365	-224	-205	-150	-178	-195	-195	-227	-227	-239	-239	-239	-163	-163	-208	-866
		2015-03-17 16:26:00	-881	-881	-380	-380	-614	-614	-614	-609	-379	-263	-215	-159	-182	-203	-203	-229	-229	-234	-234	-234	-166	-166	-214	-881
		2015-03-17 16:27:00	-870	-870	-371	-371	-615	-628	-628	-628	-380	-254	-224	-166	-186	-208	-208	-231	-231	-231	-231	-231	-166	-166	-222	-870
		2015-03-17 16:28:00	-924	-924	-353	-353	-678	-678	-678	-657	-411	-269	-217	-154	-188	-206	-206	-228	-228	-237	-237	-237	-188	-188	-230	-924
		2015-03-17 16:29:00	-982	-982	-327	-327	-725	-725	-725	-694	-450	-303	-216	-153	-145	-203	-203	-203	-230	-243	-243	-243	-212	-212	-238	-982
		2015-03-17 16:30:00	-1015	-1015	-324	-324	-836	-836	-836	-732	-417	-273	-221	-145	-131	-191	-191	-191	-230	-239	-239	-245	-245	-245	-243	-1015
		2015-03-17 16:31:00	-1000	-1000	-379	-379	-1089	-1089	-1089	-722	-404	-381	-214	-141	-128	-182	-182	-182	-232	-236	-236	-242	-242	-242	-245	-1000
		2015-03-17 16:32:00	-961	-961	-422	-422	-1070	-1070	-1070	-760	-432	-416	-221	-139	-139	-172	-172	-172	-232	-235	-235	-235	-203	-203	-246	-961
		2015-03-17 16:33:00	-896	-896	-502	-502	-1208	-1208	-1208	-852	-440	-390	-203	-158	-158	-173	-173	-173	-227	-238	-238	-238	-208	-208	-244	-896
		2015-03-17 16:34:00	-886	-886	-698	-698	-1222	-1222	-1222	-1056	-448	-448	-219	-173	-173	-184	-184	-184	-220	-244	-244	-244	-217	-217	-244	-886
		2015-03-17 16:35:00	-908	-908	-981	-981	-1265	-1265	-1265	-1170	-509	-509	-240	-178	-178	-197	-197	-197	-211	-246	-246	-246	-209	-209	-245	-245
		2015-03-17 16:36:00	-907	-907	-1211	-1211	-1240	-1240	-1240	-1157	-555	-555	-247	-226	-184	-211	-211	-211	-208	-251	-251	-251	-208	-208	-245	-245
		2015-03-17 16:37:00	-902	-902	-1321	-1321	-1417	-1417	-1417	-1070	-589	-589	-260	-240	-190	-228	-228	-228	-218	-250	-250	-250	-211	-208	-244	-244
		2015-03-17 16:38:00	-975	-975	-1373	-1373	-1373	-1309	-1309	-1077	-601	-601	-262	-238	-197	-240	-240	-240	-226	-244	-244	-244	-206	-206	-241	-241
		2015-03-17 16:39:00	-1004	-1004	-1283	-1283	-1361	-1361	-1361	-1191	-673	-673	-285	-243	-199	-244	-244	-244	-227	-235	-235	-235	-192	-201	-236	-236
		2015-03-17 16:40:00	-990	-990	-1195	-1195	-1417	-1417	-1417	-1333	-670	-670	-277	-238	-202	-239	-239	-239	-227	-235	-235	-235	-194	-198	-231	-231
		2015-03-17 16:41:00	-1031	-1031	-1125	-1125	-1486	-1486	-1486	-1340	-666	-666	-257	-236	-205	-235	-235	-235	-225	-229	-229	-229	-210	-190	-225	-225
		2015-03-17 16:42:00	-1031	-1031	-1213	-1213	-1614	-1614	-1614	-1387	-698	-698	-268	-242	-214	-235	-235	-235	-227	-231	-246	-246	-246	-185	-219	-219
		2015-03-17 16:43:00	-1018	-1018	-1338	-1338	-1717	-1717	-1717	-1211	-733	-733	-265	-247	-224	-241	-241	-241	-233	-234	-262	-262	-262	-207	-208	-208
		2015-03-17 16:44:00	-1065	-1065	-1238	-1238	-1794	-1794	-1794	-1172	-816	-816	-283	-255	-231	-253	-253	-253	-236	-238	-254	-254	-254	-251	-198	-198
		2015-03-17 16:45:00	-1071	-1071	-1122	-1122	-1871	-1871	-1871	-1262	-846	-846	-313	-259	-232	-258	-258	-258	-236	-241	-246	-246	-246	-236	-193	-193
		2015-03-17 16:46:00	-1022	-1022	-1022	-929	-1731	-1731	-1731	-1611	-837	-837	-294	-272	-216	-242	-242	-242	-228	-249	-249	-249	-246	-233	-187	-187
		2015-03-17 16:47:00	-926	-926	-926	-844	-1553	-1553	-1553	-1446	-849	-849	-300	-288	-223	-254	-254	-254	-226	-265	-265	-278	-278	-278	-178	-231
		2015-03-17 16:48:00	-819	-819	-885	-885	-1553	-1553	-1553	-1443	-828	-828	-308	-308	-216	-242	-242	-242	-215	-236	-244	-293	-293	-293	-174	-360
		2015-03-17 16:49:00	-738	-738	-872	-872	-1448	-1456	-1456	-1456	-813	-813	-314	-314	-200	-235	-235	-235	-210	-222	-235	-299	-299	-299	-172	-172
		2015-03-17 16:50:00	-697	-697	-782	-782	-1301	-1301	-1301	-1278	-834	-834	-669	-297	-193	-228	-228	-228	-205	-224	-224	-333	-333	-333	-169	-169
		2015-03-17 16:51:00	-687	-687	-770	-770	-1352	-1352	-1352	-1231	-858	-858	-693	-284	-183	-234	-234	-234	-204	-226	-226	-226	-343	-343	-343	-168
		2015-03-17 16:52:00	-679	-679	-802	-802	-1409	-1409	-1409	-1176	-855	-855	-773	-330	-177	-238	-238	-238	-208	-227	-227	-227	-404	-404	-404	-162
		2015-03-17 16:53:00	-664	-664	-753	-753	-1460	-1460	-1460	-1248	-801	-801	-762	-332	-200	-232	-232	-232	-210	-251	-251	-251	-448	-448	-448	-156
		2015-03-17 16:54:00	-651	-651	-701	-701	-1374	-1374	-1374	-1214	-755	-755	-755	-354	-181	-224	-224	-224	-192	-249	-249	-249	-503	-503	-503	-151
		2015-03-17 16:55:00	-632	-632	-645	-645	-1230	-1230	-1230	-1218	-737	-737	-737	-357	-163	-221	-221	-221	-184	-233	-233	-233	-519	-519	-519	-149
		2015-03-17 16:56:00	-647	-647	-647	-643	-1162	-1281	-1281	-1281	-731	-731	-731	-386	-165	-217	-217	-217	-189	-227	-227	-227	-561	-561	-561	-148
		2015-03-17 16:57:00	-648	-648	-673	-673	-1232	-1232	-1232	-1194	-686	-686	-684	-344	-173	-204	-204	-204	-193	-226	-231	-231	-627	-627	-627	-149
		2015-03-17 16:58:00	-660	-660	-673	-673	-1303	-1303	-1303	-1134	-691	-691	-668	-358	-178	-210	-210	-210	-193	-223	-249	-249	-638	-638	-638	-149
		2015-03-17 16:59:00	-651	-651	-704	-704	-1294	-1294	-1294	-1108	-715	-715	-680	-365	-189	-194	-194	-194	-192	-219	-269	-269	-599	-599	-599	-150
		2015-03-17 17:00:00	-659	-659	-711	-711	-1228	-1228	-1228	-1118	-781	-781	-704	-441	-194	-189	-189	-189	-188	-216	-268	-268	-556	-556	-556	-152
		2015-03-17 17:01:00	-654	-654	-719	-719	-1176	-1176	-1176	-1158	-790	-790	-689	-433	-197	-197	-197	-197	-190	-213	-279	-279	-503	-503	-503	-153
		2015-03-17 17:02:00	-653	-653	-698	-698	-1191	-1191	-1191	-1029	-822	-822	-712	-435	-202	-205	-205	-205	-191	-209	-298	-298	-455	-455	-455	-152
		2015-03-17 17:03:00	-655	-680	-704	-704	-1206	-1206	-1206	-914	-778	-778	-680	-498	-198	-202	-202	-202	-191	-205	-314	-314	-450	-450	-450	-152
		2015-03-17 17:04:00	-656	-741	-741	-741	-1266	-1266	-1266	-836	-719	-719	-645	-435	-204	-204	-201	-201	-187	-203	-318	-318	-419	-419	-419	-154
		2015-03-17 17:05:00	-655	-785	-785	-785	-1259	-1259	-1259	-807	-645	-645	-605	-413	-258	-258	-192	-192	-184	-202	-305	-305	-408	-408	-408	-161
		2015-03-17 17:06:00	-646	-791	-791	-791	-1136	-1136	-1136	-838	-674	-674	-568	-432	-313	-313	-206	-206	-186	-200	-284	-284	-331	-331	-331	-190
		2015-03-17 17:07:00	-649	-786	-786	-786	-1039	-1039	-1039	-854	-641	-641	-541	-413	-370	-370	-216	-216	-184	-197	-267	-267	-267	-265	-265	-204
		2015-03-17 17:08:00	-635	-697	-697	-697	-983	-983	-983	-866	-578	-578	-505	-370	-370	-370	-221	-221	-181	-205	-269	-269	-269	-221	-221	-214
		2015-03-17 17:09:00	-635	-635	-635	-622	-996	-996	-996	-865	-557	-557	-477	-290	-290	-290	-225	-225	-180	-219	-300	-300	-300	-229	-229	-205
		2015-03-17 17:10:00	-636	-636	-772	-772	-1046	-1046	-1046	-821	-528	-528	-448	-274	-178	-242	-242	-242	-179	-215	-326	-326	-326	-253	-253	-201
		2015-03-17 17:11:00	-616	-616	-787	-787	-1059	-1059	-1059	-673	-518	-518	-410	-256	-188	-237	-237	-237	-210	-205	-319	-319	-319	-276	-276	-195
		2015-03-17 17:12:00	-581	-581	-757	-757	-1107	-1107	-1107	-628	-518	-518	-399	-225	-176	-207	-207	-207	-199	-196	-286	-286	-286	-274	-274	-188
		2015-03-17 17:13:00	-546	-546	-631	-631	-1120	-1120	-1120	-593	-593	-460	-382	-209	-175	-202	-202	-202	-195	-185	-252	-252	-252	-235	-235	-179
		2015-03-17 17:14:00	-532	-532	-532	-752	-1028	-1028	-1028	-607	-607	-420	-355	-201	-176	-198	-198	-198	-192	-184	-235	-235	-235	-202	-202	-180
		2015-03-17 17:15:00	-532	-532	-532	-786	-925	-925	-925	-638	-638	-425	-312	-205	-189	-197	-197	-197	-188	-182	-231	-231	-231	-220	-220	-180
		2015-03-17 17:16:00	-553	-553	-553	-739	-917	-917	-917	-642	-642	-433	-314	-210	-189	-204	-204	-204	-190	-180	-229	-229	-251	-251	-251	-180
		2015-03-17 17:17:00	-583	-583	-583	-678	-909	-909	-909	-619	-619	-437	-348	-213	-212	-220	-220	-220	-204	-179	-277	-277	-296	-296	-296	-182
		2015-03-17 17:18:00	-609	-609	-609	-591	-591	-919	-919	-919	-605	-437	-361	-212	-219	-222	-222	-222	-209	-178	-316	-316	-325	-325	-325	-194
		2015-03-17 17:19:00	-642	-642	-642	-506	-472	-860	-860	-860	-576	-389	-352	-213	-224	-225	-225	-225	-212	-175	-332	-332	-332	-317	-317	-190
		2015-03-17 17:20:00	-642	-642	-642	-469	-373	-792	-792	-792	-578	-394	-323	-239	-228	-228	-228	-227	-212	-173	-306	-306	-306	-298	-298	-194
		2015-03-17 17:21:00	-644	-644	-644	-434	-434	-797	-797	-797	-569	-384	-360	-227	-227	-223	-223	-223	-209	-171	-348	-348	-348	-273	-273	-197
		2015-03-17 17:22:00	-627	-627	-669	-669	-669	-793	-793	-793	-555	-365	-354	-236	-236	-226	-226	-225	-212	-170	-378	-378	-378	-302	-268	-201
		2015-03-17 17:23:00	-607	-607	-956	-956	-956	-813	-813	-813	-545	-370	-370	-244	-244	-239	-239	-228	-221	-170	-400	-400	-400	-287	-287	-204
		2015-03-17 17:24:00	-600	-600	-1280	-1280	-1280	-765	-765	-765	-534	-376	-376	-255	-255	-255	-238	-224	-220	-170	-396	-396	-396	-308	-308	-207
		2015-03-17 17:25:00	-604	-604	-1294	-1294	-1294	-788	-751	-751	-529	-357	-355	-255	-255	-255	-238	-216	-216	-170	-393	-393	-393	-317	-317	-206
		2015-03-17 17:26:00	-612	-612	-1161	-1161	-1161	-834	-809	-809	-523	-337	-321	-247	-247	-247	-239	-209	-208	-170	-374	-374	-374	-318	-318	-205
		2015-03-17 17:27:00	-591	-591	-956	-956	-956	-872	-815	-815	-523	-347	-319	-230	-232	-232	-232	-204	-204	-169	-348	-348	-348	-313	-313	-211
		2015-03-17 17:28:00	-567	-567	-820	-924	-924	-924	-815	-815	-567	-325	-325	-205	-205	-202	-202	-185	-185	-164	-327	-327	-327	-291	-291	-214
		2015-03-17 17:29:00	-260	-569	-739	-1101	-1101	-1101	-791	-791	-569	-309	-309	-196	-191	-185	-184	-165	-165	-159	-314	-314	-314	-260	-260	-215
		2015-03-17 17:30:00	-245	-569	-646	-1272	-1272	-1272	-751	-751	-542	-280	-280	-195	-184	-183	-171	-153	-153	-156	-305	-305	-305	-261	-211	-216
		2015-03-17 17:31:00	-215	-566	-571	-1320	-1320	-1320	-715	-715	-529	-271	-271	-196	-181	-181	-166	-144	-144	-148	-280	-280	-280	-274	-229	-215
		2015-03-17 17:32:00	-215	-566	-566	-1075	-1075	-1075	-590	-590	-484	-257	-257	-198	-181	-181	-167	-144	-144	-140	-559	-559	-559	-348	-286	-215
		2015-03-17 17:33:00	-215	-609	-609	-691	-691	-691	-536	-536	-417	-253	-253	-215	-202	-202	-191	-163	-163	-520	-708	-751	-751	-751	-301	-215
		2015-03-17 17:34:00	-222	-632	-632	-632	-473	-537	-537	-537	-387	-248	-248	-227	-223	-223	-214	-190	-190	-884	-1417	-1417	-1417	-947	-463	-222
		2015-03-17 17:35:00	-215	-646	-646	-646	-493	-519	-519	-519	-366	-243	-243	-227	-239	-239	-239	-202	-202	-771	-1520	-1520	-1520	-1312	-450	-215
		2015-03-17 17:36:00	-208	-632	-632	-632	-511	-511	-471	-471	-315	-257	-257	-238	-249	-249	-249	-204	-204	-450	-1322	-1327	-1327	-1327	-394	-208
		2015-03-17 17:37:00	-203	-599	-599	-599	-461	-461	-436	-436	-317	-254	-254	-243	-243	-243	-241	-219	-219	-359	-786	-1719	-1719	-1719	-399	-203
		2015-03-17 17:38:00	-197	-570	-570	-570	-408	-395	-395	-395	-300	-254	-254	-244	-249	-249	-249	-227	-227	-334	-789	-1130	-1130	-1130	-284	-197
		2015-03-17 17:39:00	-195	-555	-555	-555	-400	-386	-386	-386	-280	-264	-264	-249	-267	-267	-267	-232	-232	-312	-595	-656	-656	-656	-256	-195
		2015-03-17 17:40:00	-200	-544	-544	-544	-415	-396	-396	-396	-290	-264	-264	-252	-274	-274	-274	-250	-250	-964	-964	-964	-842	-573	-215	-200
		2015-03-17 17:41:00	-209	-508	-508	-508	-399	-407	-407	-407	-296	-275	-275	-265	-295	-295	-295	-275	-275	-1121	-1217	-1217	-1217	-596	-220	-209
		2015-03-17 17:42:00	-216	-473	-473	-473	-354	-408	-408	-408	-282	-282	-282	-276	-299	-299	-299	-285	-301	-662	-1087	-1087	-1087	-468	-159	-216
		2015-03-17 17:43:00	-216	-510	-510	-510	-330	-411	-411	-411	-284	-284	-284	-275	-282	-282	-282	-279	-279	-703	-977	-977	-977	-320	-123	-216
		2015-03-17 17:44:00	-223	-575	-575	-575	-343	-412	-412	-412	-273	-273	-275	-275	-275	-273	-282	-282	-282	-522	-950	-950	-950	-424	-181	-223
		2015-03-17 17:45:00	-234	-629	-629	-629	-322	-419	-419	-419	-266	-276	-288	-288	-288	-285	-297	-297	-297	-411	-534	-544	-544	-544	-269	-234
		2015-03-17 17:46:00	-242	-736	-736	-736	-289	-439	-439	-439	-272	-279	-288	-288	-289	-289	-306	-306	-460	-460	-806	-806	-806	-805	-267	-267
		2015-03-17 17:47:00	-252	-840	-840	-840	-286	-439	-439	-439	-268	-279	-286	-292	-292	-292	-312	-312	-712	-712	-1210	-1210	-1210	-1114	-328	-328
		2015-03-17 17:48:00	-259	-855	-855	-855	-309	-417	-417	-417	-262	-283	-294	-304	-320	-320	-320	-306	-837	-837	-1221	-1221	-1221	-991	-596	-596
		2015-03-17 17:49:00	-256	-828	-828	-828	-335	-403	-403	-403	-262	-284	-303	-317	-327	-327	-327	-311	-377	-377	-1135	-1135	-1135	-969	-956	-956
		2015-03-17 17:50:00	-255	-830	-830	-830	-361	-406	-406	-406	-263	-286	-312	-329	-352	-352	-352	-313	-313	-192	-1179	-1179	-1179	-1158	-1158	-1158
		2015-03-17 17:51:00	-256	-786	-786	-786	-364	-418	-418	-418	-261	-273	-313	-329	-349	-349	-349	-310	-310	-189	-1053	-1053	-1053	-1080	-1080	-1080
		2015-03-17 17:52:00	-257	-766	-766	-766	-373	-414	-414	-414	-263	-267	-267	-331	-331	-331	-309	-288	-288	-284	-851	-851	-851	-832	-832	-832
		2015-03-17 17:53:00	-254	-734	-734	-734	-342	-391	-391	-391	-254	-259	-259	-325	-325	-325	-278	-262	-273	-273	-662	-668	-668	-668	-580	-580
		2015-03-17 17:54:00	-264	-749	-749	-749	-337	-357	-357	-357	-247	-251	-251	-312	-312	-312	-249	-249	-297	-297	-657	-686	-686	-686	-449	-449
		2015-03-17 17:55:00	-272	-691	-691	-691	-346	-334	-334	-334	-241	-259	-259	-310	-310	-310	-232	-232	-232	-207	-588	-729	-729	-729	-433	-433
		2015-03-17 17:56:00	-288	-614	-614	-614	-363	-300	-300	-300	-234	-263	-263	-320	-320	-320	-223	-223	-223	-186	-636	-783	-783	-783	-450	-450
		2015-03-17 17:57:00	-289	-623	-623	-623	-386	-289	-289	-289	-233	-272	-272	-331	-331	-331	-239	-239	-239	-147	-616	-782	-782	-782	-585	-585
		2015-03-17 17:58:00	-294	-666	-666	-666	-432	-290	-290	-290	-235	-272	-272	-341	-341	-341	-250	-250	-250	-140	-598	-798	-798	-798	-692	-692
		2015-03-17 17:59:00	-298	-693	-693	-693	-473	-315	-315	-315	-239	-268	-268	-336	-336	-336	-249	-249	-249	-187	-573	-779	-779	-779	-693	-693
		2015-03-17 18:00:00	-305	-681	-681	-681	-506	-311	-311	-311	-239	-271	-271	-326	-326	-326	-243	-243	-243	-190	-622	-715	-715	-715	-692	-692
		2015-03-17 18:01:00	-312	-677	-677	-677	-560	-315	-315	-315	-232	-265	-265	-313	-313	-313	-250	-250	-250	-182	-610	-723	-723	-788	-788	-788
		2015-03-17 18:02:00	-310	-695	-695	-695	-583	-323	-323	-323	-228	-254	-254	-301	-301	-301	-260	-260	-260	-142	-648	-852	-852	-897	-897	-897
		2015-03-17 18:03:00	-292	-709	-709	-709	-601	-338	-338	-338	-217	-248	-248	-286	-286	-286	-259	-259	-259	-125	-718	-919	-919	-946	-946	-946
		2015-03-17 18:04:00	-283	-691	-691	-691	-566	-371	-371	-371	-231	-214	-235	-271	-271	-271	-260	-260	-260	-115	-746	-949	-949	-973	-973	-973
		2015-03-17 18:05:00	-371	-692	-692	-692	-504	-384	-384	-384	-256	-225	-233	-270	-270	-270	-268	-268	-268	-137	-700	-991	-991	-991	-986	-986
		2015-03-17 18:06:00	-387	-651	-651	-651	-512	-383	-383	-383	-259	-234	-234	-260	-260	-260	-271	-271	-271	-227	-699	-958	-958	-987	-987	-987
		2015-03-17 18:07:00	-379	-659	-659	-659	-571	-355	-355	-355	-247	-240	-240	-258	-258	-258	-265	-265	-346	-346	-802	-903	-903	-945	-945	-945
		2015-03-17 18:08:00	-530	-746	-746	-746	-624	-394	-365	-365	-241	-241	-241	-257	-257	-257	-270	-270	-432	-432	-925	-925	-925	-919	-919	-919
		2015-03-17 18:09:00	-629	-782	-782	-782	-697	-416	-391	-380	-243	-243	-238	-260	-260	-260	-267	-267	-396	-396	-946	-946	-946	-944	-944	-944
		2015-03-17 18:10:00	-631	-823	-823	-823	-769	-444	-432	-387	-249	-249	-246	-258	-258	-258	-279	-279	-279	-256	-907	-958	-958	-958	-886	-886
		2015-03-17 18:11:00	-664	-757	-806	-806	-806	-495	-440	-412	-276	-276	-239	-264	-264	-264	-295	-295	-295	-261	-918	-941	-941	-941	-817	-817
		2015-03-17 18:12:00	-640	-754	-892	-892	-892	-580	-480	-480	-308	-308	-241	-266	-266	-266	-286	-286	-286	-254	-942	-1001	-1001	-1001	-812	-812
		2015-03-17 18:13:00	-687	-735	-978	-978	-978	-685	-568	-568	-313	-313	-239	-259	-259	-259	-281	-281	-281	-258	-922	-1010	-1010	-1010	-802	-802
		2015-03-17 18:14:00	-677	-715	-974	-974	-974	-736	-650	-650	-299	-284	-240	-256	-256	-256	-278	-278	-278	-266	-875	-998	-998	-998	-804	-804
		2015-03-17 18:15:00	-755	-673	-1154	-1154	-1154	-788	-693	-693	-693	-255	-241	-251	-251	-251	-301	-301	-301	-283	-810	-942	-942	-942	-802	-802
		2015-03-17 18:16:00	-676	-623	-1163	-1163	-1163	-764	-742	-706	-706	-306	-250	-254	-254	-254	-326	-326	-326	-295	-607	-934	-934	-934	-722	-722
		2015-03-17 18:17:00	-613	-605	-1071	-1071	-1071	-809	-809	-701	-701	-341	-254	-254	-254	-254	-332	-332	-332	-298	-655	-883	-883	-883	-744	-744
		2015-03-17 18:18:00	-612	-632	-979	-979	-979	-961	-818	-765	-765	-383	-263	-263	-263	-255	-357	-357	-357	-301	-730	-929	-929	-929	-829	-829
		2015-03-17 18:19:00	-731	-697	-852	-1198	-1198	-1198	-830	-812	-812	-432	-269	-269	-269	-258	-367	-367	-367	-316	-716	-943	-943	-943	-927	-899
		2015-03-17 18:20:00	-673	-815	-815	-1232	-1232	-1232	-956	-815	-815	-486	-274	-274	-274	-264	-365	-365	-365	-328	-724	-924	-924	-962	-962	-962
		2015-03-17 18:21:00	-559	-1037	-1037	-1189	-1220	-1220	-1220	-757	-757	-531	-281	-281	-281	-267	-353	-353	-353	-322	-574	-854	-854	-1009	-1009	-1009
		2015-03-17 18:22:00	-413	-1076	-1076	-1173	-1358	-1358	-1358	-714	-714	-562	-280	-280	-280	-266	-338	-338	-338	-314	-608	-840	-851	-1001	-1001	-1001
		2015-03-17 18:23:00	-330	-916	-916	-1138	-1282	-1282	-1282	-691	-691	-597	-280	-280	-280	-266	-335	-335	-335	-310	-611	-891	-891	-895	-895	-895
		2015-03-17 18:24:00	-307	-720	-981	-1030	-1227	-1227	-1227	-672	-672	-621	-275	-275	-275	-261	-341	-341	-341	-317	-595	-864	-864	-864	-808	-804
		2015-03-17 18:25:00	-326	-654	-1019	-1060	-1250	-1250	-1250	-659	-659	-617	-270	-270	-270	-263	-331	-331	-331	-326	-600	-840	-840	-840	-801	-753
		2015-03-17 18:26:00	-320	-553	-964	-1093	-1214	-1214	-1214	-662	-662	-602	-270	-270	-270	-268	-323	-323	-323	-316	-616	-832	-832	-832	-807	-723
		2015-03-17 18:27:00	-323	-608	-801	-1078	-1212	-1212	-1212	-670	-670	-583	-269	-269	-269	-263	-299	-303	-303	-303	-626	-801	-801	-801	-768	-693
		2015-03-17 18:28:00	-323	-678	-712	-1017	-1137	-1137	-1137	-701	-701	-577	-267	-267	-267	-251	-251	-300	-300	-300	-630	-765	-765	-765	-747	-656
		2015-03-17 18:29:00	-323	-788	-788	-957	-1063	-1063	-1063	-713	-713	-578	-258	-258	-258	-252	-252	-293	-293	-293	-616	-753	-753	-753	-729	-623
		2015-03-17 18:30:00	-326	-887	-887	-1033	-1033	-1033	-1020	-711	-711	-561	-257	-257	-257	-252	-252	-277	-277	-277	-548	-711	-711	-711	-690	-600
		2015-03-17 18:31:00	-315	-890	-890	-1006	-1115	-1115	-1115	-693	-693	-549	-249	-249	-249	-231	-231	-266	-266	-266	-510	-694	-694	-694	-668	-563
		2015-03-17 18:32:00	-287	-840	-840	-840	-1131	-1131	-1131	-646	-646	-520	-239	-239	-239	-227	-227	-261	-261	-261	-486	-671	-671	-671	-644	-527
		2015-03-17 18:33:00	-261	-781	-781	-781	-1076	-1076	-1076	-736	-736	-529	-245	-245	-245	-228	-228	-251	-251	-251	-512	-681	-681	-681	-673	-535
		2015-03-17 18:34:00	-298	-762	-762	-762	-1190	-1190	-1190	-780	-780	-526	-237	-237	-237	-219	-219	-250	-250	-250	-527	-681	-681	-681	-664	-554
		2015-03-17 18:35:00	-299	-796	-796	-796	-1316	-1316	-1316	-856	-856	-520	-234	-234	-234	-214	-214	-251	-251	-251	-520	-665	-665	-665	-665	-572
		2015-03-17 18:36:00	-258	-835	-835	-835	-1340	-1340	-1340	-906	-906	-508	-233	-233	-233	-205	-205	-241	-241	-241	-408	-639	-639	-639	-632	-559
		2015-03-17 18:37:00	-216	-811	-812	-812	-1295	-1295	-1295	-895	-895	-494	-232	-232	-232	-200	-200	-233	-233	-233	-407	-606	-606	-606	-602	-549
		2015-03-17 18:38:00	-196	-796	-845	-845	-1232	-1232	-1232	-938	-938	-673	-233	-233	-233	-194	-194	-224	-224	-224	-376	-601	-601	-601	-569	-527
		2015-03-17 18:39:00	-192	-772	-894	-894	-1159	-1159	-1159	-938	-938	-744	-227	-227	-227	-192	-192	-215	-215	-215	-334	-553	-553	-553	-534	-505
		2015-03-17 18:40:00	-202	-723	-723	-989	-1149	-1149	-1149	-929	-929	-715	-220	-220	-220	-190	-190	-210	-210	-210	-303	-521	-521	-521	-500	-477
		2015-03-17 18:41:00	-196	-670	-670	-1092	-1092	-1092	-1078	-915	-915	-716	-228	-228	-228	-196	-196	-205	-205	-205	-256	-471	-471	-471	-450	-432
		2015-03-17 18:42:00	-194	-194	-643	-1161	-1161	-1161	-1036	-931	-931	-767	-222	-222	-222	-183	-183	-200	-200	-200	-212	-424	-424	-424	-419	-385
		2015-03-17 18:43:00	-197	-197	-646	-1196	-1196	-1196	-1004	-931	-931	-790	-221	-221	-221	-177	-177	-196	-196	-196	-179	-398	-403	-403	-403	-373
		2015-03-17 18:44:00	-401	-233	-720	-1266	-1266	-1266	-981	-920	-920	-862	-230	-230	-230	-186	-186	-203	-203	-203	-178	-391	-406	-406	-406	-401
		2015-03-17 18:45:00	-410	-260	-710	-1240	-1240	-1240	-981	-981	-981	-881	-233	-233	-233	-194	-194	-197	-197	-197	-182	-385	-404	-404	-410	-410
		2015-03-17 18:46:00	-407	-242	-671	-1340	-1340	-1340	-938	-938	-938	-792	-230	-230	-230	-186	-186	-184	-184	-184	-184	-383	-405	-405	-407	-407
		2015-03-17 18:47:00	-416	-235	-650	-1424	-1424	-1424	-971	-925	-925	-711	-229	-229	-229	-179	-179	-185	-185	-185	-187	-394	-416	-416	-416	-416
		2015-03-17 18:48:00	-423	-325	-667	-1365	-1365	-1365	-1035	-903	-903	-890	-233	-233	-233	-188	-188	-185	-185	-185	-190	-404	-421	-421	-423	-423
		2015-03-17 18:49:00	-397	-378	-720	-1357	-1357	-1357	-1080	-1021	-1021	-1021	-235	-235	-235	-189	-189	-186	-186	-186	-192	-397	-415	-415	-415	-397
		2015-03-17 18:50:00	-347	-341	-760	-1435	-1435	-1435	-1148	-995	-995	-995	-236	-236	-236	-185	-185	-192	-192	-192	-190	-376	-403	-403	-403	-347
		2015-03-17 18:51:00	-306	-289	-768	-1428	-1428	-1428	-1273	-898	-898	-898	-232	-232	-232	-182	-182	-196	-196	-196	-186	-349	-374	-374	-374	-306
		2015-03-17 18:52:00	-290	-266	-807	-1367	-1367	-1367	-1159	-798	-798	-798	-226	-226	-226	-179	-179	-213	-213	-213	-183	-281	-369	-369	-369	-290
		2015-03-17 18:53:00	-262	-257	-826	-1324	-1324	-1324	-1070	-786	-786	-737	-217	-217	-217	-175	-175	-202	-202	-202	-183	-287	-367	-367	-367	-262
		2015-03-17 18:54:00	-231	-231	-804	-1327	-1327	-1327	-1042	-731	-731	-702	-191	-191	-191	-151	-151	-195	-195	-195	-184	-265	-320	-320	-320	-231
		2015-03-17 18:55:00	-210	-210	-827	-1361	-1361	-1361	-1005	-736	-736	-685	-185	-185	-185	-151	-151	-183	-183	-183	-184	-237	-291	-291	-291	-210
		2015-03-17 18:56:00	-210	-210	-860	-1347	-1347	-1347	-919	-736	-736	-679	-201	-201	-201	-164	-164	-180	-180	-180	-182	-223	-279	-279	-279	-210
		2015-03-17 18:57:00	-236	-236	-869	-1293	-1293	-1293	-772	-715	-715	-690	-205	-205	-205	-169	-169	-182	-182	-182	-181	-215	-293	-293	-293	-236
		2015-03-17 18:58:00	-262	-262	-885	-1231	-1231	-1231	-746	-677	-677	-668	-213	-213	-213	-170	-170	-180	-180	-180	-181	-210	-297	-297	-297	-262
		2015-03-17 18:59:00	-287	-248	-911	-1128	-1128	-1128	-787	-689	-689	-657	-230	-230	-230	-182	-182	-170	-170	-170	-181	-201	-290	-290	-290	-287
		2015-03-17 19:00:00	-346	-213	-920	-1209	-1209	-1209	-896	-896	-722	-704	-240	-240	-240	-184	-184	-165	-165	-165	-182	-200	-291	-291	-346	-346
		2015-03-17 19:01:00	-346	-154	-984	-1186	-1186	-1186	-1063	-1063	-739	-739	-243	-243	-243	-194	-194	-167	-167	-167	-183	-199	-285	-285	-346	-346
		2015-03-17 19:02:00	-322	-160	-1026	-1213	-1213	-1213	-1039	-1039	-757	-753	-226	-226	-226	-190	-190	-169	-169	-169	-186	-202	-272	-272	-322	-322
		2015-03-17 19:03:00	-294	-169	-1058	-1093	-1093	-1101	-1101	-1101	-733	-733	-200	-225	-225	-225	-190	-177	-177	-177	-189	-204	-238	-238	-294	-294
		2015-03-17 19:04:00	-295	-177	-1049	-1053	-1053	-1125	-1125	-1125	-805	-805	-212	-222	-222	-222	-198	-198	-198	-198	-192	-224	-271	-271	-295	-295
		2015-03-17 19:05:00	-327	-180	-1029	-1120	-1120	-1166	-1166	-1166	-790	-775	-210	-234	-234	-234	-215	-216	-216	-216	-191	-245	-311	-311	-327	-327
		2015-03-17 19:06:00	-367	-182	-1030	-1313	-1313	-1313	-1104	-1104	-1005	-843	-200	-242	-242	-242	-231	-225	-225	-225	-190	-261	-328	-328	-367	-367
		2015-03-17 19:07:00	-382	-183	-1030	-1303	-1303	-1303	-1039	-1039	-966	-707	-176	-228	-228	-228	-213	-214	-214	-214	-191	-266	-336	-336	-382	-382
		2015-03-17 19:08:00	-374	-183	-1188	-1218	-1218	-1218	-954	-954	-840	-580	-234	-220	-220	-220	-202	-225	-225	-225	-193	-251	-346	-346	-374	-374
		2015-03-17 19:09:00	-343	-185	-1156	-1164	-1164	-1164	-789	-789	-687	-548	-272	-226	-226	-226	-200	-231	-231	-231	-196	-233	-345	-345	-345	-343
		2015-03-17 19:10:00	-313	-186	-1090	-1287	-1287	-1287	-733	-733	-733	-650	-247	-222	-222	-222	-194	-218	-218	-218	-199	-230	-330	-330	-330	-313
		2015-03-17 19:11:00	-297	-189	-1071	-1347	-1347	-1347	-822	-822	-822	-770	-217	-222	-222	-222	-183	-199	-199	-199	-200	-226	-309	-309	-309	-297
		2015-03-17 19:12:00	-288	-191	-1157	-1343	-1343	-1343	-879	-864	-864	-864	-220	-216	-216	-216	-177	-189	-189	-189	-199	-228	-310	-310	-310	-288
		2015-03-17 19:13:00	-275	-189	-1145	-1371	-1371	-1371	-902	-806	-806	-806	-232	-213	-213	-213	-175	-180	-180	-180	-201	-217	-303	-303	-303	-275
		2015-03-17 19:14:00	-252	-189	-1029	-1372	-1372	-1372	-816	-774	-774	-774	-231	-191	-191	-191	-156	-172	-172	-172	-203	-203	-277	-277	-277	-252
		2015-03-17 19:15:00	-228	-183	-867	-1390	-1390	-1390	-921	-787	-787	-787	-329	-192	-192	-192	-149	-169	-169	-169	-202	-202	-232	-232	-232	-228
		2015-03-17 19:16:00	-209	-179	-795	-1353	-1353	-1353	-976	-702	-669	-669	-311	-189	-189	-189	-131	-175	-175	-175	-200	-200	-202	-205	-209	-209
		2015-03-17 19:17:00	-196	-175	-752	-1130	-1130	-1130	-1039	-896	-616	-616	-337	-181	-181	-181	-137	-166	-166	-166	-197	-197	-197	-214	-214	-214
		2015-03-17 19:18:00	-173	-173	-738	-1064	-1064	-1064	-944	-904	-726	-726	-373	-172	-172	-172	-129	-157	-157	-157	-195	-195	-195	-212	-212	-212
		2015-03-17 19:19:00	-171	-172	-692	-985	-985	-985	-981	-823	-708	-708	-379	-167	-157	-157	-129	-137	-145	-145	-191	-196	-196	-202	-202	-202
		2015-03-17 19:20:00	-170	-170	-662	-863	-940	-940	-940	-774	-641	-641	-385	-168	-155	-155	-131	-134	-141	-141	-191	-197	-197	-197	-195	-195
		2015-03-17 19:21:00	-171	-171	-664	-785	-853	-853	-853	-772	-620	-620	-381	-169	-169	-135	-134	-131	-143	-143	-190	-197	-197	-197	-191	-184
		2015-03-17 19:22:00	-173	-173	-653	-738	-754	-793	-793	-793	-562	-562	-373	-166	-166	-135	-135	-135	-139	-139	-188	-197	-197	-197	-195	-173
		2015-03-17 19:23:00	-173	-173	-630	-832	-832	-832	-822	-822	-567	-567	-394	-171	-171	-135	-135	-144	-144	-144	-186	-186	-196	-196	-196	-173
		2015-03-17 19:24:00	-171	-171	-601	-874	-874	-904	-904	-904	-592	-592	-458	-167	-167	-137	-137	-119	-149	-149	-185	-185	-196	-196	-196	-171
		2015-03-17 19:25:00	-171	-171	-606	-900	-900	-1010	-1010	-1010	-631	-631	-494	-169	-169	-138	-138	-121	-158	-158	-183	-183	-201	-201	-201	-171
		2015-03-17 19:26:00	-171	-171	-582	-728	-740	-1038	-1038	-1038	-632	-632	-498	-175	-175	-137	-137	-120	-153	-153	-181	-181	-203	-203	-203	-183
		2015-03-17 19:27:00	-173	-172	-547	-661	-773	-827	-827	-827	-592	-592	-422	-171	-171	-136	-136	-115	-140	-140	-176	-177	-228	-228	-228	-218
		2015-03-17 19:28:00	-174	-174	-507	-693	-918	-918	-918	-764	-480	-480	-367	-175	-175	-136	-136	-110	-124	-124	-174	-177	-239	-242	-242	-242
		2015-03-17 19:29:00	-175	-175	-474	-530	-1017	-1017	-1017	-784	-552	-552	-377	-178	-178	-144	-144	-121	-123	-123	-177	-177	-221	-221	-221	-218
		2015-03-17 19:30:00	-172	-172	-388	-485	-951	-951	-951	-678	-498	-498	-393	-178	-178	-145	-145	-124	-122	-122	-180	-180	-200	-200	-200	-198
		2015-03-17 19:31:00	-173	-171	-312	-472	-881	-881	-881	-631	-553	-553	-385	-187	-187	-144	-144	-125	-111	-111	-181	-181	-192	-194	-194	-194
		2015-03-17 19:32:00	-174	-171	-275	-484	-484	-821	-821	-821	-482	-482	-324	-173	-173	-139	-139	-116	-99	-99	-180	-180	-204	-204	-204	-204
		2015-03-17 19:33:00	-180	-175	-266	-493	-493	-773	-773	-773	-483	-483	-305	-170	-170	-135	-135	-106	-95	-95	-176	-190	-229	-231	-231	-231
		2015-03-17 19:34:00	-186	-180	-269	-490	-490	-749	-749	-749	-544	-544	-324	-166	-166	-135	-135	-105	-99	-99	-174	-194	-257	-267	-267	-267
		2015-03-17 19:35:00	-189	-181	-232	-469	-469	-786	-786	-786	-577	-577	-317	-169	-169	-134	-134	-102	-94	-94	-173	-184	-275	-302	-302	-302
		2015-03-17 19:36:00	-188	-181	-181	-490	-490	-778	-778	-778	-556	-556	-327	-165	-165	-134	-134	-112	-96	-96	-173	-173	-289	-323	-323	-323
		2015-03-17 19:37:00	-181	-181	-181	-514	-514	-764	-764	-764	-496	-496	-285	-166	-166	-140	-140	-109	-95	-95	-175	-175	-288	-308	-308	-308
		2015-03-17 19:38:00	-178	-178	-178	-450	-450	-773	-773	-773	-471	-471	-308	-170	-170	-139	-139	-116	-116	-88	-175	-175	-277	-279	-279	-279
		2015-03-17 19:39:00	-180	-177	-177	-375	-375	-749	-749	-749	-470	-470	-294	-162	-162	-139	-139	-110	-110	-78	-148	-173	-276	-288	-288	-288
		2015-03-17 19:40:00	-187	-177	-177	-387	-387	-849	-849	-849	-431	-431	-289	-158	-158	-139	-139	-112	-100	-73	-144	-170	-276	-310	-310	-310
		2015-03-17 19:41:00	-192	-176	-176	-416	-416	-803	-803	-803	-417	-417	-247	-162	-162	-139	-139	-117	-99	-67	-142	-168	-289	-321	-321	-321
		2015-03-17 19:42:00	-196	-174	-174	-427	-427	-707	-707	-707	-378	-378	-216	-163	-163	-137	-137	-120	-115	-63	-138	-170	-309	-342	-342	-342
		2015-03-17 19:43:00	-199	-175	-175	-417	-417	-708	-708	-708	-331	-331	-205	-164	-164	-137	-137	-130	-120	-51	-135	-174	-337	-377	-377	-377
		2015-03-17 19:44:00	-201	-178	-178	-448	-448	-702	-702	-702	-351	-351	-213	-167	-167	-139	-137	-126	-121	-48	-134	-185	-340	-393	-393	-393
		2015-03-17 19:45:00	-200	-179	-179	-453	-453	-635	-635	-635	-358	-358	-190	-168	-168	-143	-139	-126	-119	-52	-135	-192	-343	-402	-402	-402
		2015-03-17 19:46:00	-190	-176	-176	-443	-443	-499	-499	-499	-292	-292	-202	-165	-165	-147	-147	-124	-113	-51	-136	-195	-337	-398	-398	-398
		2015-03-17 19:47:00	-174	-171	-171	-455	-455	-455	-389	-389	-276	-276	-185	-169	-169	-145	-145	-114	-107	-51	-137	-198	-322	-383	-383	-383
		2015-03-17 19:48:00	-184	-165	-165	-474	-474	-474	-310	-310	-284	-284	-176	-176	-176	-146	-146	-112	-105	-58	-140	-207	-327	-374	-374	-374
		2015-03-17 19:49:00	-181	-164	-164	-436	-436	-436	-238	-277	-277	-277	-170	-170	-170	-143	-143	-113	-98	-60	-140	-240	-370	-385	-385	-385
		2015-03-17 19:50:00	-164	-157	-157	-446	-446	-446	-203	-234	-234	-234	-177	-163	-163	-135	-133	-102	-102	-40	-137	-265	-425	-478	-478	-478
		2015-03-17 19:51:00	-159	-155	-155	-450	-450	-450	-211	-236	-236	-236	-177	-153	-153	-150	-137	-137	-121	-29	-138	-261	-487	-533	-533	-533
		2015-03-17 19:52:00	-165	-150	-150	-502	-502	-502	-235	-269	-269	-269	-171	-157	-157	-146	-144	-141	-127	-40	-143	-249	-484	-539	-539	-539
		2015-03-17 19:53:00	-170	-151	-151	-571	-571	-571	-266	-294	-294	-294	-167	-164	-164	-148	-146	-145	-135	-42	-147	-252	-477	-571	-571	-571
		2015-03-17 19:54:00	-163	-163	-163	-716	-716	-716	-279	-325	-325	-325	-193	-171	-171	-157	-149	-149	-148	-44	-151	-246	-462	-589	-589	-589
		2015-03-17 19:55:00	-181	-181	-181	-654	-654	-654	-301	-371	-371	-371	-216	-171	-171	-160	-150	-152	-152	-152	-154	-248	-449	-674	-674	-674
		2015-03-17 19:56:00	-183	-183	-183	-640	-640	-640	-312	-386	-386	-386	-220	-168	-168	-166	-149	-154	-154	-154	-157	-251	-446	-700	-700	-700
		2015-03-17 19:57:00	-217	-180	-180	-577	-577	-577	-331	-372	-372	-372	-223	-169	-169	-169	-158	-172	-172	-172	-158	-275	-527	-731	-731	-731
		2015-03-17 19:58:00	-227	-172	-172	-502	-502	-502	-380	-393	-393	-393	-236	-188	-188	-188	-167	-170	-170	-170	-142	-297	-575	-719	-719	-719
		2015-03-17 19:59:00	-218	-173	-173	-458	-458	-458	-387	-431	-431	-431	-249	-189	-189	-189	-166	-175	-175	-175	-142	-297	-452	-726	-726	-726
		2015-03-17 20:00:00	-223	-187	-177	-590	-590	-590	-371	-443	-443	-443	-265	-192	-192	-192	-165	-173	-173	-173	-145	-308	-444	-837	-837	-837
		2015-03-17 20:01:00	-241	-208	-176	-851	-851	-851	-533	-458	-458	-458	-279	-196	-196	-196	-177	-177	-171	-171	-145	-323	-519	-835	-835	-835
		2015-03-17 20:02:00	-253	-235	-169	-997	-997	-997	-726	-449	-449	-449	-283	-206	-206	-206	-181	-181	-173	-169	-148	-345	-659	-866	-866	-866
		2015-03-17 20:03:00	-278	-278	-168	-904	-904	-904	-880	-457	-427	-427	-283	-209	-209	-209	-189	-189	-179	-176	-148	-292	-691	-842	-842	-842
		2015-03-17 20:04:00	-297	-297	-163	-863	-1004	-1004	-1004	-560	-452	-435	-287	-178	-209	-209	-209	-190	-179	-170	-148	-241	-618	-746	-746	-746
		2015-03-17 20:05:00	-325	-325	-163	-870	-870	-870	-744	-562	-530	-451	-338	-187	-223	-223	-223	-197	-181	-164	-148	-259	-648	-798	-798	-798
		2015-03-17 20:06:00	-374	-374	-162	-847	-847	-847	-673	-673	-616	-472	-336	-186	-232	-232	-232	-198	-175	-157	-149	-272	-693	-864	-864	-864
		2015-03-17 20:07:00	-395	-395	-165	-753	-769	-885	-885	-885	-710	-464	-342	-189	-237	-237	-237	-196	-172	-161	-149	-228	-676	-869	-869	-869
		2015-03-17 20:08:00	-392	-392	-188	-708	-777	-1265	-1265	-1265	-797	-465	-368	-187	-240	-240	-240	-199	-179	-171	-152	-216	-452	-817	-817	-817
		2015-03-17 20:09:00	-407	-407	-282	-740	-854	-1152	-1152	-1152	-1089	-439	-346	-234	-251	-251	-251	-210	-181	-180	-152	-227	-456	-813	-813	-813
		2015-03-17 20:10:00	-448	-448	-313	-782	-1033	-1033	-1247	-1247	-1247	-433	-337	-256	-263	-263	-263	-217	-176	-176	-154	-247	-463	-840	-840	-840
		2015-03-17 20:11:00	-524	-524	-394	-743	-1109	-1109	-1206	-1206	-1206	-460	-357	-246	-264	-264	-264	-216	-175	-170	-154	-243	-442	-838	-838	-838
		2015-03-17 20:12:00	-655	-655	-417	-751	-1078	-1078	-1180	-1180	-1180	-493	-461	-260	-271	-271	-271	-223	-180	-168	-156	-236	-470	-826	-826	-826
		2015-03-17 20:13:00	-782	-782	-427	-777	-1042	-1371	-1371	-1371	-1102	-511	-511	-260	-269	-269	-269	-217	-167	-157	-156	-250	-505	-747	-747	-782
		2015-03-17 20:14:00	-899	-899	-467	-747	-904	-1369	-1369	-1369	-1027	-507	-507	-239	-261	-261	-261	-210	-166	-159	-164	-286	-505	-702	-702	-899
		2015-03-17 20:15:00	-871	-871	-487	-712	-863	-1173	-1173	-1173	-1064	-481	-481	-219	-256	-256	-256	-204	-165	-158	-164	-211	-507	-688	-688	-871
		2015-03-17 20:16:00	-853	-853	-382	-779	-838	-975	-1223	-1223	-1223	-473	-473	-280	-258	-258	-258	-202	-166	-156	-95	-209	-476	-630	-630	-853
		2015-03-17 20:17:00	-887	-887	-319	-781	-841	-841	-1317	-1317	-1317	-484	-484	-265	-254	-254	-254	-202	-165	-165	-75	-204	-428	-601	-601	-887
		2015-03-17 20:18:00	-948	-948	-402	-727	-841	-841	-1359	-1359	-1359	-507	-507	-231	-250	-250	-250	-198	-165	-165	-74	-200	-406	-595	-595	-948
		2015-03-17 20:19:00	-984	-984	-462	-698	-824	-824	-1277	-1277	-1277	-497	-497	-233	-250	-250	-250	-196	-165	-165	-91	-195	-435	-606	-606	-984
		2015-03-17 20:20:00	-915	-915	-409	-713	-827	-1069	-1218	-1218	-1218	-478	-478	-253	-254	-254	-254	-198	-167	-167	-103	-192	-425	-601	-601	-915
		2015-03-17 20:21:00	-879	-879	-474	-750	-822	-1201	-1201	-1201	-1142	-492	-492	-267	-255	-255	-255	-198	-169	-169	-124	-191	-444	-617	-617	-879
		2015-03-17 20:22:00	-901	-901	-752	-704	-766	-1278	-1278	-1278	-978	-490	-490	-258	-253	-253	-253	-200	-191	-179	-138	-190	-461	-673	-673	-901
		2015-03-17 20:23:00	-945	-945	-857	-675	-707	-1281	-1281	-1281	-888	-471	-471	-232	-256	-256	-256	-204	-196	-192	-140	-220	-430	-684	-684	-945
		2015-03-17 20:24:00	-961	-961	-685	-690	-692	-1282	-1282	-1282	-972	-464	-464	-238	-264	-264	-264	-212	-199	-199	-150	-224	-479	-654	-654	-961
		2015-03-17 20:25:00	-996	-996	-652	-672	-678	-1279	-1279	-1279	-1144	-474	-474	-272	-272	-272	-272	-216	-197	-189	-172	-234	-514	-650	-650	-996
		2015-03-17 20:26:00	-1046	-1046	-591	-731	-731	-1212	-1212	-1212	-1177	-503	-503	-262	-268	-268	-268	-214	-201	-193	-210	-262	-508	-604	-604	-1046
		2015-03-17 20:27:00	-1165	-1165	-585	-871	-871	-1136	-1183	-1183	-1183	-494	-494	-255	-263	-263	-263	-210	-202	-193	-164	-281	-481	-609	-609	-1165
		2015-03-17 20:28:00	-1128	-1128	-550	-1012	-1012	-1064	-1252	-1252	-1252	-464	-464	-267	-262	-262	-262	-208	-201	-185	-120	-269	-461	-602	-602	-1128
		2015-03-17 20:29:00	-1031	-1031	-548	-1009	-1009	-1057	-1260	-1260	-1260	-489	-489	-246	-262	-262	-262	-203	-197	-177	-120	-244	-461	-602	-602	-1031
		2015-03-17 20:30:00	-962	-962	-573	-872	-872	-1079	-1259	-1259	-1259	-520	-520	-244	-262	-262	-262	-201	-199	-180	-162	-254	-480	-584	-584	-962
		2015-03-17 20:31:00	-902	-902	-580	-871	-871	-1059	-1192	-1192	-1192	-482	-482	-252	-265	-265	-265	-204	-197	-171	-82	-254	-447	-561	-561	-902
		2015-03-17 20:32:00	-878	-878	-633	-917	-917	-966	-1087	-1087	-1087	-494	-494	-245	-265	-265	-265	-204	-204	-175	-83	-231	-481	-559	-559	-878
		2015-03-17 20:33:00	-851	-851	-657	-921	-921	-921	-1001	-1001	-1001	-530	-530	-246	-263	-263	-263	-204	-204	-173	-82	-221	-506	-603	-603	-851
		2015-03-17 20:34:00	-868	-868	-594	-823	-852	-852	-1055	-1055	-1055	-520	-520	-251	-264	-264	-264	-194	-194	-165	-80	-200	-505	-642	-642	-868
		2015-03-17 20:35:00	-894	-894	-501	-848	-848	-848	-1250	-1250	-1250	-493	-493	-260	-265	-265	-265	-186	-184	-157	-82	-191	-486	-650	-650	-894
		2015-03-17 20:36:00	-911	-911	-416	-911	-911	-911	-1270	-1270	-1270	-488	-488	-258	-266	-266	-266	-187	-184	-162	-82	-188	-453	-624	-624	-911
		2015-03-17 20:37:00	-884	-884	-409	-879	-879	-879	-1202	-1202	-1202	-511	-511	-254	-261	-261	-261	-193	-193	-176	-123	-186	-382	-609	-609	-884
		2015-03-17 20:38:00	-889	-889	-439	-872	-872	-872	-969	-969	-969	-521	-521	-250	-264	-264	-264	-206	-206	-187	-72	-184	-427	-553	-553	-889
		2015-03-17 20:39:00	-885	-885	-417	-854	-854	-854	-1040	-1040	-1040	-506	-506	-339	-265	-265	-265	-204	-204	-183	-102	-197	-435	-573	-573	-885
		2015-03-17 20:40:00	-861	-861	-391	-816	-816	-816	-1103	-1103	-1103	-495	-495	-341	-260	-260	-260	-203	-203	-203	-185	-208	-418	-577	-577	-861
		2015-03-17 20:41:00	-870	-870	-442	-769	-784	-784	-1173	-1173	-1173	-488	-488	-335	-260	-260	-260	-229	-229	-229	-155	-206	-400	-514	-565	-870
		2015-03-17 20:42:00	-883	-883	-505	-747	-747	-747	-1172	-1172	-1172	-448	-448	-293	-258	-258	-258	-234	-234	-234	-127	-194	-409	-535	-549	-883
		2015-03-17 20:43:00	-906	-906	-569	-569	-717	-755	-1111	-1111	-1111	-424	-424	-279	-259	-259	-259	-254	-254	-254	-131	-225	-411	-551	-551	-906
		2015-03-17 20:44:00	-949	-949	-655	-655	-696	-791	-1018	-1018	-1018	-432	-432	-270	-265	-265	-265	-293	-293	-293	-129	-244	-424	-551	-573	-949
		2015-03-17 20:45:00	-1021	-1021	-722	-722	-683	-897	-1119	-1119	-1119	-466	-466	-281	-267	-267	-276	-385	-385	-385	-233	-233	-454	-578	-582	-1021
		2015-03-17 20:46:00	-1071	-1071	-1071	-706	-732	-939	-1267	-1267	-1267	-429	-429	-270	-264	-264	-285	-477	-477	-477	-241	-241	-503	-602	-602	-602
		2015-03-17 20:47:00	-1061	-1061	-1061	-634	-772	-1010	-1358	-1358	-1358	-416	-416	-279	-282	-282	-320	-584	-584	-584	-342	-342	-554	-631	-631	-631
		2015-03-17 20:48:00	-1028	-1028	-1028	-593	-783	-1153	-1303	-1303	-1303	-411	-411	-339	-300	-300	-362	-738	-738	-738	-535	-535	-571	-644	-644	-644
		2015-03-17 20:49:00	-979	-979	-979	-602	-861	-1246	-1246	-1246	-1215	-430	-430	-348	-317	-317	-363	-595	-595	-595	-360	-360	-588	-645	-645	-645
		2015-03-17 20:50:00	-951	-951	-951	-613	-857	-1063	-1142	-1142	-1142	-456	-456	-418	-329	-329	-362	-403	-403	-464	-464	-464	-627	-643	-660	-660
		2015-03-17 20:51:00	-953	-953	-953	-561	-781	-1123	-1251	-1251	-1251	-471	-471	-434	-332	-332	-357	-367	-367	-481	-481	-481	-646	-679	-679	-679
		2015-03-17 20:52:00	-951	-951	-951	-544	-779	-1309	-1309	-1309	-1282	-476	-476	-463	-330	-330	-338	-338	-338	-542	-542	-542	-669	-762	-762	-762
		2015-03-17 20:53:00	-959	-959	-959	-644	-809	-1503	-1503	-1503	-1184	-465	-465	-457	-329	-329	-329	-334	-334	-604	-604	-604	-690	-766	-766	-766
		2015-03-17 20:54:00	-930	-930	-930	-795	-800	-1603	-1603	-1603	-1135	-389	-389	-370	-336	-336	-336	-322	-322	-612	-612	-612	-723	-787	-787	-787
		2015-03-17 20:55:00	-867	-863	-863	-747	-738	-1588	-1588	-1588	-1150	-386	-386	-313	-343	-343	-343	-327	-327	-461	-461	-461	-735	-827	-867	-867
		2015-03-17 20:56:00	-917	-817	-817	-629	-689	-1388	-1388	-1388	-1076	-392	-392	-312	-344	-344	-344	-332	-332	-409	-409	-409	-767	-824	-917	-917
		2015-03-17 20:57:00	-923	-785	-785	-559	-748	-1134	-1134	-1134	-981	-384	-384	-317	-341	-341	-341	-349	-349	-571	-571	-571	-784	-864	-923	-923
		2015-03-17 20:58:00	-881	-747	-747	-556	-819	-863	-877	-877	-877	-360	-360	-312	-335	-335	-335	-329	-329	-698	-698	-698	-676	-785	-881	-881
		2015-03-17 20:59:00	-933	-776	-776	-585	-760	-760	-790	-790	-790	-360	-360	-318	-318	-339	-339	-345	-345	-558	-558	-558	-567	-840	-933	-933
		2015-03-17 21:00:00	-998	-850	-850	-634	-799	-799	-799	-764	-764	-319	-319	-323	-323	-339	-339	-375	-375	-423	-423	-423	-529	-909	-998	-998
		2015-03-17 21:01:00	-1041	-915	-915	-734	-916	-916	-916	-747	-747	-322	-322	-332	-332	-340	-340	-445	-445	-496	-496	-496	-578	-1063	-1063	-1063
		2015-03-17 21:02:00	-1031	-926	-926	-853	-1082	-1082	-1082	-772	-772	-686	-305	-330	-330	-341	-341	-513	-513	-663	-663	-663	-629	-1070	-1070	-1070
		2015-03-17 21:03:00	-1010	-1005	-1005	-1005	-1221	-1221	-1221	-831	-831	-638	-301	-338	-338	-351	-351	-533	-533	-615	-615	-615	-640	-1058	-1058	-1058
		2015-03-17 21:04:00	-1002	-971	-971	-971	-1246	-1246	-1246	-959	-872	-592	-300	-348	-348	-359	-359	-533	-533	-533	-513	-479	-670	-1013	-1013	-1013
		2015-03-17 21:05:00	-997	-945	-945	-941	-1125	-1178	-1178	-1178	-901	-569	-319	-360	-360	-377	-377	-534	-534	-534	-489	-413	-710	-946	-997	-997
		2015-03-17 21:06:00	-958	-916	-916	-881	-1054	-1324	-1324	-1324	-911	-558	-309	-361	-361	-380	-380	-518	-518	-518	-483	-483	-683	-917	-958	-958
		2015-03-17 21:07:00	-907	-863	-863	-804	-1024	-1529	-1529	-1529	-774	-569	-287	-364	-364	-385	-385	-516	-516	-615	-615	-615	-642	-890	-907	-907
		2015-03-17 21:08:00	-869	-838	-838	-798	-1101	-1427	-1427	-1427	-676	-579	-285	-353	-353	-368	-368	-485	-485	-586	-586	-586	-626	-853	-869	-869
		2015-03-17 21:09:00	-845	-845	-845	-841	-1259	-1259	-1259	-1112	-615	-580	-281	-353	-353	-365	-365	-476	-476	-476	-475	-475	-612	-813	-813	-813
		2015-03-17 21:10:00	-894	-924	-924	-924	-1335	-1335	-1335	-902	-588	-583	-266	-243	-352	-362	-362	-465	-465	-487	-487	-487	-577	-832	-832	-832
		2015-03-17 21:11:00	-913	-958	-958	-958	-1426	-1426	-1426	-695	-585	-574	-259	-221	-349	-352	-352	-469	-469	-492	-492	-492	-561	-797	-799	-799
		2015-03-17 21:12:00	-940	-950	-950	-950	-1457	-1457	-1457	-608	-605	-601	-283	-199	-345	-350	-350	-462	-462	-505	-505	-505	-580	-745	-782	-782
		2015-03-17 21:13:00	-923	-923	-923	-878	-1406	-1406	-1406	-617	-617	-585	-283	-207	-346	-353	-353	-466	-466	-514	-514	-514	-623	-678	-748	-748
		2015-03-17 21:14:00	-976	-976	-976	-854	-1383	-1383	-1383	-663	-663	-587	-303	-200	-345	-356	-356	-469	-469	-554	-554	-554	-571	-684	-760	-760
[truncated: 165 more rows]

## Sheet: FigureS1
Figure S1a
	Time	BX_GSM	BY_GSM	BZ_GSM
	2015-03-17/00:00:00	-5.38973	0.737634	6.83117
	2015-03-17/00:01:00	-6.27264	2.96514	4.97512
	2015-03-17/00:02:00	-6.11128	1.69206	6.26832
	2015-03-17/00:03:00	-6.47388	2.55061	5.70743
	2015-03-17/00:04:00	-5.72348	1.24933	6.53656
	2015-03-17/00:05:00
	2015-03-17/00:06:00
	2015-03-17/00:07:00
	2015-03-17/00:08:00
	2015-03-17/00:09:00
	2015-03-17/00:10:00
	2015-03-17/00:11:00
	2015-03-17/00:12:00	-4.00812	-0.397342	6.2593
	2015-03-17/00:13:00	-4.60708	-0.226619	6.4664
	2015-03-17/00:14:00	-3.47378	0.550604	5.95492
	2015-03-17/00:15:00	-3.84362	-0.903611	5.98798
	2015-03-17/00:16:00	-3.66654	-2.10098	6.36799
	2015-03-17/00:17:00	-2.26672	-3.38057	4.68938
	2015-03-17/00:18:00	-2.27753	-1.46418	3.91873
	2015-03-17/00:19:00	-2.66709	-1.01011	4.48377
	2015-03-17/00:20:00	-4.03777	0.488876	4.14377
	2015-03-17/00:21:00	-3.87109	-1.41366	4.41474
	2015-03-17/00:22:00	-4.04545	2.16237	5.34446
	2015-03-17/00:23:00	-3.5948	1.48647	4.75771
	2015-03-17/00:24:00	-3.70754	-1.12532	4.986
	2015-03-17/00:25:00	-2.79817	-2.50063	4.94996
	2015-03-17/00:26:00	-5.97055	-0.314581	4.84439
	2015-03-17/00:27:00	-5.59023	-1.1492	5.2753
	2015-03-17/00:28:00	-5.3066	-1.21255	5.68624
	2015-03-17/00:29:00	-5.98285	0.873348	5.42854
	2015-03-17/00:30:00	-5.86222	3.76953	3.97647
	2015-03-17/00:31:00	-5.85641	3.71717	3.95887
	2015-03-17/00:32:00	-6.23268	3.79533	4.21552
	2015-03-17/00:33:00	-6.2937	3.64094	4.26016
	2015-03-17/00:34:00	-6.53266	3.08926	4.36438
	2015-03-17/00:35:00	-6.14184	2.579	4.80429
	2015-03-17/00:36:00	-6.05728	4.63003	3.46509
	2015-03-17/00:37:00	-5.98604	4.41967	3.69257
	2015-03-17/00:38:00	-6.34145	3.25203	4.08618
	2015-03-17/00:39:00	-7.1997	2.00736	4.8958
	2015-03-17/00:40:00	-7.31908	1.65631	4.95377
	2015-03-17/00:41:00	-7.55062	1.70176	4.61126
	2015-03-17/00:42:00	-7.51413	1.32628	4.92152
	2015-03-17/00:43:00	-7.6836	1.37816	4.79665
	2015-03-17/00:44:00	-7.51003	1.30706	4.6947
	2015-03-17/00:45:00	-7.51421	1.26766	4.82473
	2015-03-17/00:46:00	-7.45647	1.07043	4.68571
	2015-03-17/00:47:00	-7.55891	1.11047	4.80498
	2015-03-17/00:48:00	-7.72149	0.921544	4.63213
	2015-03-17/00:49:00	-7.61133	0.376388	4.78504
	2015-03-17/00:50:00	-7.88498	-0.386453	4.43161
	2015-03-17/00:51:00	-8.04881	-1.36369	4.13312
	2015-03-17/00:52:00	-8.21798	-0.587816	3.91083
	2015-03-17/00:53:00	-7.03661	0.0330632	5.11389
	2015-03-17/00:54:00	-7.79498	-0.135485	5.0742
	2015-03-17/00:55:00	-8.15174	-0.189999	4.39672
	2015-03-17/00:56:00	-8.44523	-0.329645	4.04876
	2015-03-17/00:57:00	-7.16057	0.875966	5.71329
	2015-03-17/00:58:00	-7.55983	0.429229	5.64122
	2015-03-17/00:59:00	-7.98546	0.128633	5.02646
	2015-03-17/01:00:00	-8.42951	-0.613801	4.4984
	2015-03-17/01:01:00	-8.28707	-1.13918	4.44489
	2015-03-17/01:02:00	-8.59374	-0.397127	4.4387
	2015-03-17/01:03:00	-8.41923	0.683575	4.40801
	2015-03-17/01:04:00	-8.48495	0.38774	4.19271
	2015-03-17/01:05:00	-8.91462	-1.25335	2.13965
	2015-03-17/01:06:00	-8.64818	-1.31261	2.36418
	2015-03-17/01:07:00	-8.36218	-0.665634	3.25799
	2015-03-17/01:08:00	-7.21635	2.37747	4.46906
	2015-03-17/01:09:00	-7.92007	2.16856	3.31971
	2015-03-17/01:10:00	-6.73565	1.7174	3.54573
	2015-03-17/01:11:00	-6.85061	2.13956	3.62122
	2015-03-17/01:12:00	-6.84907	2.18124	3.22735
	2015-03-17/01:13:00	-6.8824	1.96173	2.77442
	2015-03-17/01:14:00	-4.57666	1.36696	1.24093
	2015-03-17/01:15:00	-6.96406	2.95969	3.81997
	2015-03-17/01:16:00	-7.81956	2.20536	3.97536
	2015-03-17/01:17:00	-8.30929	1.28016	3.62925
	2015-03-17/01:18:00	-8.23097	0.950702	3.75708
	2015-03-17/01:19:00	-8.0882	0.676597	3.96201
	2015-03-17/01:20:00	-8.02444	2.87006	2.72183
	2015-03-17/01:21:00	-8.57898	0.708695	1.62109
	2015-03-17/01:22:00	-8.66141	-0.0587134	1.70797
	2015-03-17/01:23:00	-8.10453	0.528899	3.09376
	2015-03-17/01:24:00	-8.48038	-0.821437	3.24378
	2015-03-17/01:25:00	-8.52547	-0.0554718	3.52334
	2015-03-17/01:26:00	-8.54149	-0.454399	3.34966
	2015-03-17/01:27:00	-8.02314	-0.256939	4.09692
	2015-03-17/01:28:00	-8.26636	-0.487403	3.46797
	2015-03-17/01:29:00	-8.14063	-0.087588	3.65597
	2015-03-17/01:30:00	-8.47809	-0.0165949	2.91751
	2015-03-17/01:31:00	-8.47713	0.00808215	2.84585
	2015-03-17/01:32:00	-8.38994	0.327115	2.6186
	2015-03-17/01:33:00	-8.52636	0.298143	2.27076
	2015-03-17/01:34:00	-8.37501	0.0259761	2.57132
	2015-03-17/01:35:00	-6.9357	1.91678	4.62969
	2015-03-17/01:36:00	-7.97439	-0.342707	2.73874
	2015-03-17/01:37:00	-7.75242	-1.45011	3.39927
	2015-03-17/01:38:00	-8.18467	-1.25864	1.94094
	2015-03-17/01:39:00	-7.85588	-0.100373	3.42498
	2015-03-17/01:40:00	-7.40756	1.88082	3.90492
	2015-03-17/01:41:00	-7.88623	1.48078	2.83159
	2015-03-17/01:42:00	-8.00986	1.78447	1.02564
	2015-03-17/01:43:00	-7.9191	1.4022	1.67332
	2015-03-17/01:44:00	-8.26297	0.307793	0.930191
	2015-03-17/01:45:00	-8.05174	-0.417529	1.67941
	2015-03-17/01:46:00	-8.04136	-0.477564	0.0950852
	2015-03-17/01:47:00	-5.71933	1.14077	5.14857
	2015-03-17/01:48:00	-7.39622	0.207215	0.923525
	2015-03-17/01:49:00	0.490273	-1.28119	-5.73624
	2015-03-17/01:50:00	1.31403	-1.50942	-5.714
	2015-03-17/01:51:00	2.39128	-0.579272	-6.08152
	2015-03-17/01:52:00	1.87873	-1.02564	-5.41678
	2015-03-17/01:53:00	0.785028	-1.03997	-5.42975
	2015-03-17/01:54:00	2.39848	-0.51989	-5.36535
	2015-03-17/01:55:00	2.53118	-0.171139	-6.26255
	2015-03-17/01:56:00	2.68987	-0.647889	-5.8272
	2015-03-17/01:57:00	3.27318	-0.736275	-5.89225
	2015-03-17/01:58:00	3.51602	-1.12743	-5.53113
	2015-03-17/01:59:00	4.07474	-1.59749	-6.10843
	2015-03-17/02:00:00	3.95769	-1.34111	-6.63348
	2015-03-17/02:01:00	4.15989	-1.52696	-6.12621
	2015-03-17/02:02:00	4.1399	-0.815548	-5.89973
	2015-03-17/02:03:00	4.71922	-0.623699	-5.21532
	2015-03-17/02:04:00	4.39401	-1.50769	-5.10052
	2015-03-17/02:05:00	4.03289	-2.26781	-5.13152
	2015-03-17/02:06:00	4.2559	-2.3552	-4.32693
	2015-03-17/02:07:00	5.19834	-0.806887	-4.28434
	2015-03-17/02:08:00	3.48276	-3.56216	-4.87793
	2015-03-17/02:09:00	2.75836	-3.4693	-5.22128
	2015-03-17/02:10:00	-5.95716	-3.44252	-1.0644
	2015-03-17/02:11:00	-5.67698	-3.32244	-2.03007
	2015-03-17/02:12:00	-6.16786	-1.35971	1.11719
	2015-03-17/02:13:00	-5.81134	-2.80816	-0.513496
	2015-03-17/02:14:00	-6.69704	-1.62863	0.014854
	2015-03-17/02:15:00	-6.56924	-2.05919	-1.13446
	2015-03-17/02:16:00	-6.08482	-2.0255	-0.851576
	2015-03-17/02:17:00	-6.10844	-2.55495	-0.591157
	2015-03-17/02:18:00	-6.33416	-2.69098	0.442254
	2015-03-17/02:19:00	-6.17979	-2.85242	1.01034
	2015-03-17/02:20:00	-5.46755	-3.17885	2.23407
	2015-03-17/02:21:00	-6.14842	-1.7742	1.86799
	2015-03-17/02:22:00	-6.31846	-2.51999	1.04029
	2015-03-17/02:23:00	-5.93775	-1.80417	3.39171
	2015-03-17/02:24:00	-6.18996	-2.0248	3.9436
	2015-03-17/02:25:00	-7.37264	-2.23955	3.48485
	2015-03-17/02:26:00	-6.56434	-3.23378	3.10706
	2015-03-17/02:27:00	-4.88449	-4.6488	2.48102
	2015-03-17/02:28:00	-4.73621	-4.74988	2.29911
	2015-03-17/02:29:00	-4.44364	-6.87896	1.45371
	2015-03-17/02:30:00	-5.13891	-5.30407	3.36634
	2015-03-17/02:31:00	-6.10305	2.4249	1.86837
	2015-03-17/02:32:00	-5.21119	-1.32427	4.83361
	2015-03-17/02:33:00	-7.06958	0.714804	2.49024
	2015-03-17/02:34:00	-6.81579	-0.04996	3.05911
	2015-03-17/02:35:00	-7.12088	-1.82492	3.62168
	2015-03-17/02:36:00	-6.49495	-2.63607	4.28808
	2015-03-17/02:37:00	-4.42578	-4.80077	3.27429
	2015-03-17/02:38:00	-4.39751	-4.86424	3.17421
	2015-03-17/02:39:00	-5.05822	-3.66091	3.78359
	2015-03-17/02:40:00	-5.7414	-3.95371	3.41904
	2015-03-17/02:41:00	-5.24887	-1.93477	5.69777
	2015-03-17/02:42:00	-5.35463	-0.413776	6.54512
	2015-03-17/02:43:00	-4.90025	0.824106	6.88266
	2015-03-17/02:44:00	-5.38416	0.188946	6.82075
	2015-03-17/02:45:00	-6.34548	-0.258502	6.33041
	2015-03-17/02:46:00	-6.09615	-0.28932	6.2927
	2015-03-17/02:47:00	-5.46785	-0.188029	6.98816
	2015-03-17/02:48:00	-6.54678	0.508363	5.95105
	2015-03-17/02:49:00	-6.27616	0.232297	7.22785
	2015-03-17/02:50:00	-7.00612	0.21263	7.02514
	2015-03-17/02:51:00	-6.77774	0.471262	7.26781
	2015-03-17/02:52:00	-6.83285	-0.0413287	6.89983
	2015-03-17/02:53:00	-6.85218	0.295851	6.70781
	2015-03-17/02:54:00	-6.40633	0.153529	6.8704
	2015-03-17/02:55:00	-6.70734	0.217109	6.96396
	2015-03-17/02:56:00	-6.53977	0.0322504	7.75083
	2015-03-17/02:57:00	-6.08508	0.129448	7.22795
	2015-03-17/02:58:00	-5.63657	-0.47116	6.8146
	2015-03-17/02:59:00	-5.17402	-0.322596	7.20098
	2015-03-17/03:00:00	-4.68624	-0.640674	7.22856
	2015-03-17/03:01:00	-5.29818	-0.343825	6.8914
	2015-03-17/03:02:00	-5.08009	-1.16003	6.92337
	2015-03-17/03:03:00	-5.50244	0.427127	7.13886
	2015-03-17/03:04:00	-5.52943	0.523019	6.98724
	2015-03-17/03:05:00	-5.39343	-0.117605	7.7249
	2015-03-17/03:06:00	-5.50447	-0.165295	7.41048
	2015-03-17/03:07:00	-5.86402	-0.297591	6.87874
	2015-03-17/03:08:00	-6.32488	-1.91601	6.43018
	2015-03-17/03:09:00	-6.52056	-2.05876	6.445
	2015-03-17/03:10:00	-6.48147	-2.31532	6.28337
	2015-03-17/03:11:00	-4.87872	-0.582904	7.69258
	2015-03-17/03:12:00	-4.73032	-0.661782	8.09395
	2015-03-17/03:13:00	-4.89033	-0.694519	7.85102
	2015-03-17/03:14:00	-4.33334	-0.67464	8.46634
	2015-03-17/03:15:00	-4.23741	-0.762159	8.54875
	2015-03-17/03:16:00	-3.8173	-0.280797	8.71823
	2015-03-17/03:17:00	-3.47171	0.31188	8.61221
	2015-03-17/03:18:00	-1.82422	-1.38677	8.40836
	2015-03-17/03:19:00	-2.6123	-0.512146	8.40386
	2015-03-17/03:20:00	-2.83294	-0.564259	8.55278
	2015-03-17/03:21:00	-2.31276	-0.807432	8.89172
	2015-03-17/03:22:00	-2.14627	-0.982312	9.02577
	2015-03-17/03:23:00	-2.12725	-0.703978	9.56057
	2015-03-17/03:24:00	-2.7152	-0.807914	9.37681
	2015-03-17/03:25:00	-2.7279	-1.04664	9.47376
	2015-03-17/03:26:00	-2.64707	-1.74181	9.16911
	2015-03-17/03:27:00	-2.09749	-1.31159	9.58568
	2015-03-17/03:28:00	-2.43904	-0.0946372	9.24587
	2015-03-17/03:29:00	-1.01041	-0.372454	9.29576
	2015-03-17/03:30:00	-1.88828	-1.04581	9.77803
	2015-03-17/03:31:00	-1.93707	-0.454021	9.85121
	2015-03-17/03:32:00	-2.60834	0.171018	9.21312
	2015-03-17/03:33:00	-1.93582	-0.237448	9.80184
	2015-03-17/03:34:00	-1.49422	-0.101078	9.71891
	2015-03-17/03:35:00	-1.52581	0.204921	9.78562
	2015-03-17/03:36:00	-1.6439	0.019516	9.80013
	2015-03-17/03:37:00	-1.49659	-0.128052	9.88027
	2015-03-17/03:38:00	-1.83513	-0.283683	10.0657
	2015-03-17/03:39:00	-1.89281	-0.149891	10.4509
	2015-03-17/03:40:00	-2.29247	-0.185498	9.72942
	2015-03-17/03:41:00	-2.4469	-0.113442	10.2521
	2015-03-17/03:42:00	-2.09121	0.0930345	9.54688
	2015-03-17/03:43:00	-1.69796	-0.118348	9.72486
	2015-03-17/03:44:00	-1.99427	-0.569341	9.41656
	2015-03-17/03:45:00	-2.29246	-1.09056	9.3053
	2015-03-17/03:46:00	-1.95519	-0.255981	9.0677
	2015-03-17/03:47:00	-1.11053	-0.772233	10.5809
	2015-03-17/03:48:00	-1.59779	-0.178536	9.42958
	2015-03-17/03:49:00	-1.89685	-0.253432	9.63686
	2015-03-17/03:50:00	-1.72644	-0.37044	9.35777
	2015-03-17/03:51:00	-1.27428	-0.0546806	9.79809
	2015-03-17/03:52:00	-1.53501	0.30275	9.60472
	2015-03-17/03:53:00	-2.34637	0.191249	9.64227
	2015-03-17/03:54:00	-2.75178	-0.441742	10.0291
	2015-03-17/03:55:00	-2.61207	0.0184798	9.79504
	2015-03-17/03:56:00	-2.2838	0.340595	9.90618
	2015-03-17/03:57:00	-2.56207	0.172933	9.09871
	2015-03-17/03:58:00	-2.43473	0.681931	8.72765
	2015-03-17/03:59:00	-1.61472	0.0768976	8.45579
	2015-03-17/04:00:00	-1.72597	0.568719	7.66892
	2015-03-17/04:01:00	-1.9107	1.08063	8.1524
	2015-03-17/04:02:00	-3.20052	0.624647	8.51094
	2015-03-17/04:03:00	-2.87528	0.363052	9.53835
	2015-03-17/04:04:00	-3.83474	-0.363483	8.422
	2015-03-17/04:05:00	-3.36047	-0.993006	8.57574
	2015-03-17/04:06:00	-5.49422	0.478287	7.5054
	2015-03-17/04:07:00	-4.25977	-1.16134	7.92721
	2015-03-17/04:08:00	-3.18016	0.357332	8.44183
	2015-03-17/04:09:00	-5.59596	0.360086	7.40421
	2015-03-17/04:10:00	-3.35281	0.204841	8.81069
	2015-03-17/04:11:00	-3.69368	0.181934	8.10613
	2015-03-17/04:12:00	-3.72263	0.317865	9.62146
	2015-03-17/04:13:00	-4.40397	-0.445997	8.29451
	2015-03-17/04:14:00	-1.90317	1.29407	9.33827
	2015-03-17/04:15:00	-4.02935	0.246584	8.04552
	2015-03-17/04:16:00	-2.77415	-0.395345	9.13275
	2015-03-17/04:17:00	-3.06774	1.22029	8.97336
	2015-03-17/04:18:00	-3.09196	0.330994	9.11561
	2015-03-17/04:19:00	-1.1763	0.0415201	9.40143
	2015-03-17/04:20:00	-2.23945	0.0994022	9.02134
	2015-03-17/04:21:00	-3.32546	0.042907	8.59127
	2015-03-17/04:22:00	-3.72539	0.210159	9.48715
	2015-03-17/04:23:00	-3.29993	0.293401	9.00677
	2015-03-17/04:24:00	-3.56266	-0.218004	8.67484
	2015-03-17/04:25:00	-4.03004	0.56825	8.3431
	2015-03-17/04:26:00	-1.17119	0.779706	8.99423
	2015-03-17/04:27:00	-1.9651	0.237568	9.5706
	2015-03-17/04:28:00	-2.39306	0.688231	9.03969
	2015-03-17/04:29:00	-3.2446	-0.379642	8.09326
	2015-03-17/04:30:00	-3.37848	-0.633526	8.35818
	2015-03-17/04:31:00	-1.28522	1.42997	8.41533
	2015-03-17/04:32:00	-3.32778	1.03582	9.23035
	2015-03-17/04:33:00	-3.04255	1.10117	9.33684
	2015-03-17/04:34:00	-2.45867	0.995547	9.21091
	2015-03-17/04:35:00	-3.81624	2.81188	8.9134
	2015-03-17/04:36:00	-0.920905	1.5684	8.78011
	2015-03-17/04:37:00	-2.59026	1.33331	8.97809
	2015-03-17/04:38:00	-1.77058	1.23256	8.47862
	2015-03-17/04:39:00	-2.20261	1.93393	6.66133
	2015-03-17/04:40:00	-0.212068	4.05692	6.44644
	2015-03-17/04:41:00	-0.342348	1.82311	7.23651
	2015-03-17/04:42:00	1.72714	0.194165	7.32872
	2015-03-17/04:43:00	-3.16445	-2.28609	7.27973
	2015-03-17/04:44:00	-1.63374	-0.407345	7.47619
	2015-03-17/04:45:00	-3.76155	3.39227	7.09424
	2015-03-17/04:46:00	1.49606	4.9734	20.3467
	2015-03-17/04:47:00	0.416657	7.886	22.621
	2015-03-17/04:48:00	-0.85879	5.63293	23.2327
	2015-03-17/04:49:00	-0.249173	7.46174	24.7084
	2015-03-17/04:50:00	-0.436357	6.33448	24.4761
	2015-03-17/04:51:00	3.10318	8.85994	24.8623
	2015-03-17/04:52:00	-0.137177	7.295	23.2946
	2015-03-17/04:53:00	1.32112	5.91043	23.7959
	2015-03-17/04:54:00	0.278048	0.907101	24.8552
	2015-03-17/04:55:00	3.75913	3.3114	23.3856
	2015-03-17/04:56:00	3.95189	1.83018	24.4612
	2015-03-17/04:57:00	3.16825	4.84515	25.9588
	2015-03-17/04:58:00	1.76843	3.69496	25.2942
	2015-03-17/04:59:00	-4.20566	2.57896	25.2737
	2015-03-17/05:00:00	4.10149	2.80912	23.8703
	2015-03-17/05:01:00	2.83303	0.811678	24.8451
	2015-03-17/05:02:00	7.42241	3.27725	23.2993
	2015-03-17/05:03:00	2.74661	3.46134	24.777
	2015-03-17/05:04:00	4.50302	3.76902	24.9508
	2015-03-17/05:05:00	4.49005	3.12258	25.08
	2015-03-17/05:06:00	1.6388	4.48797	25.9752
	2015-03-17/05:07:00	-2.12329	2.73955	25.1941
	2015-03-17/05:08:00	5.48487	3.16804	25.6538
	2015-03-17/05:09:00	5.86826	4.72327	24.1557
	2015-03-17/05:10:00	6.13484	3.74896	24.502
	2015-03-17/05:11:00	3.57212	6.26706	23.79
	2015-03-17/05:12:00	3.85868	6.02876	24.5306
	2015-03-17/05:13:00	3.08963	8.55729	24.6034
	2015-03-17/05:14:00	2.36608	8.43759	23.3837
	2015-03-17/05:15:00	1.26526	11.1452	22.9947
	2015-03-17/05:16:00	1.55187	9.97513	22.7272
	2015-03-17/05:17:00	1.59942	9.81015	23.7248
	2015-03-17/05:18:00	0.930395	10.3726	23.3432
	2015-03-17/05:19:00	1.51478	8.34036	22.4986
	2015-03-17/05:20:00	3.01328	6.63013	25.1524
	2015-03-17/05:21:00	2.85594	7.7121	22.949
	2015-03-17/05:22:00	4.01627	1.84631	26.246
	2015-03-17/05:23:00	5.68297	-1.41386	23.736
	2015-03-17/05:24:00	3.4943	4.95225	25.6278
	2015-03-17/05:25:00	5.91655	-1.03345	25.8002
	2015-03-17/05:26:00	5.64132	-0.387674	25.9402
	2015-03-17/05:27:00	5.4161	-3.49916	25.6147
	2015-03-17/05:28:00	10.7171	0.641665	24.5682
	2015-03-17/05:29:00	9.01628	-1.81796	24.0197
	2015-03-17/05:30:00	8.12991	-6.6604	24.3513
	2015-03-17/05:31:00	8.5739	-5.36306	24.5641
	2015-03-17/05:32:00	9.40292	-6.25549	23.4405
	2015-03-17/05:33:00	7.7145	-7.50648	23.6169
	2015-03-17/05:34:00	8.24326	-9.89396	21.0938
	2015-03-17/05:35:00	7.30646	-8.73679	19.891
	2015-03-17/05:36:00	5.49302	-11.2187	16.5624
	2015-03-17/05:37:00	3.014	-10.7615	17.0174
	2015-03-17/05:38:00	-0.985223	-9.80341	10.8551
	2015-03-17/05:39:00	-0.133945	-10.9116	13.8198
	2015-03-17/05:40:00	4.59264	-8.30027	19.3281
	2015-03-17/05:41:00	3.88179	-13.1687	15.2407
	2015-03-17/05:42:00	3.53453	-11.1169	17.4478
	2015-03-17/05:43:00	3.34035	-10.1662	20.2681
	2015-03-17/05:44:00	11.879	3.37716	22.9685
	2015-03-17/05:45:00	16.0335	3.12213	23.1128
	2015-03-17/05:46:00	15.8143	-2.99552	18.4165
	2015-03-17/05:47:00	11.6927	-2.39996	18.3241
	2015-03-17/05:48:00	10.9234	-1.45633	17.1717
	2015-03-17/05:49:00	12.4666	-2.54431	17.1843
	2015-03-17/05:50:00	12.0802	-5.24524	16.5753
	2015-03-17/05:51:00	14.4992	-1.14454	16.5313
	2015-03-17/05:52:00	13.1735	3.11146	16.8206
	2015-03-17/05:53:00	11.9267	-4.34316	15.7552
	2015-03-17/05:54:00	11.7999	-6.10937	15.9019
	2015-03-17/05:55:00	9.83919	-9.65295	15.725
	2015-03-17/05:56:00	9.71986	-8.86832	15.6677
	2015-03-17/05:57:00	8.75013	-8.83328	11.7778
	2015-03-17/05:58:00	6.05439	-10.7882	11.4378
	2015-03-17/05:59:00	8.69138	-7.67719	14.0269
	2015-03-17/06:00:00	7.27593	-16.2542	1.7056
	2015-03-17/06:01:00	6.43651	-16.5278	1.001
	2015-03-17/06:02:00	6.15676	-17.2647	-0.935967
	2015-03-17/06:03:00	3.83126	-17.4684	-3.29959
	2015-03-17/06:04:00	4.37378	-17.9702	-4.70303
	2015-03-17/06:05:00	4.94795	-18.8253	-2.45011
	2015-03-17/06:06:00	1.78664	-18.9626	-3.18688
	2015-03-17/06:07:00	4.46724	-18.2356	-2.24858
	2015-03-17/06:08:00	6.83966	-17.5535	-1.5926
	2015-03-17/06:09:00	4.99006	-13.838	-1.89486
	2015-03-17/06:10:00	-0.573502	-12.0033	-11.6783
	2015-03-17/06:11:00	-3.18454	-7.35924	-17.0528
	2015-03-17/06:12:00	-3.05482	-7.32048	-19.4118
	2015-03-17/06:13:00	-5.16943	-7.03882	-18.9015
	2015-03-17/06:14:00	-4.40943	-11.4345	-16.8964
	2015-03-17/06:15:00	-4.10689	-10.8316	-18.1345
	2015-03-17/06:16:00	-5.02617	-10.4985	-20.1089
	2015-03-17/06:17:00	-5.82806	-12.905	-18.2216
	2015-03-17/06:18:00	-5.46687	-6.89425	-21.9569
	2015-03-17/06:19:00	-5.9169	-5.67973	-22.0051
	2015-03-17/06:20:00	-3.04119	-11.1696	-18.8613
	2015-03-17/06:21:00	-5.67451	-10.4478	-19.2151
	2015-03-17/06:22:00	-5.17894	-10.4626	-19.7751
	2015-03-17/06:23:00	-4.17972	-10.5597	-19.8048
	2015-03-17/06:24:00	-3.65608	-9.28003	-19.9662
	2015-03-17/06:25:00	-4.71696	-12.4878	-18.4868
	2015-03-17/06:26:00	-1.75289	-11.1126	-19.8566
	2015-03-17/06:27:00	-3.85016	-12.8548	-18.4128
	2015-03-17/06:28:00	-7.10582	-12.7042	-17.2641
	2015-03-17/06:29:00	-5.49499	-12.5956	-17.4059
	2015-03-17/06:30:00	-4.55179	-16.122	-14.2571
	2015-03-17/06:31:00	-4.12776	-14.7074	-15.5057
	2015-03-17/06:32:00	-9.64643	-10.9969	-13.9898
	2015-03-17/06:33:00	-6.45502	-11.9766	-14.6084
	2015-03-17/06:34:00	-8.17193	-13.4827	-12.6456
	2015-03-17/06:35:00	-6.49315	-13.1998	-13.5107
	2015-03-17/06:36:00	-3.05416	-8.71707	-20.3135
	2015-03-17/06:37:00	-6.11435	-8.10347	-19.4529
	2015-03-17/06:38:00	-1.82471	-17.6048	-9.26992
	2015-03-17/06:39:00	-1.08488	-19.1955	-5.98607
	2015-03-17/06:40:00	-1.57137	-16.4922	-9.68055
	2015-03-17/06:41:00	-1.66983	-15.5037	-11.0084
	2015-03-17/06:42:00	-1.50699	-15.9116	-10.7355
	2015-03-17/06:43:00	-0.865718	-18.211	-6.41241
	2015-03-17/06:44:00	0.271013	-18.9343	-3.33579
	2015-03-17/06:45:00	2.30837	-18.8682	-2.84348
	2015-03-17/06:46:00	3.82739	-18.2168	-0.523602
	2015-03-17/06:47:00	-2.03332	-18.4368	-8.38206
	2015-03-17/06:48:00	0.298311	-18.7199	-4.65903
	2015-03-17/06:49:00	0.278545	-19.462	-2.97139
	2015-03-17/06:50:00	0.250487	-17.5086	6.98314
	2015-03-17/06:51:00	4.41698	-11.9039	9.78567
	2015-03-17/06:52:00	-0.451417	-9.70887	15.8915
	2015-03-17/06:53:00	-1.23711	-17.2914	-3.79415
	2015-03-17/06:54:00	-3.13489	-17.8802	-5.74609
	2015-03-17/06:55:00	-1.31181	-15.1631	-12.5142
	2015-03-17/06:56:00	2.19326	-16.8579	8.88155
	2015-03-17/06:57:00	3.53711	-4.16372	19.2387
	2015-03-17/06:58:00	0.450453	-15.2038	12.4812
	2015-03-17/06:59:00	3.66009	4.23576	19.8688
	2015-03-17/07:00:00	4.98237	2.04253	19.8299
	2015-03-17/07:01:00	6.48176	-1.89534	15.5542
	2015-03-17/07:02:00	4.96683	-2.86891	18.1316
	2015-03-17/07:03:00	10.6126	-4.48039	16.184
	2015-03-17/07:04:00	9.20099	-7.26521	16.5066
	2015-03-17/07:05:00	10.436	-8.33219	15.6328
	2015-03-17/07:06:00	10.6247	-11.0154	13.2841
	2015-03-17/07:07:00	11.7131	-10.2291	14.9713
	2015-03-17/07:08:00	12.7052	-12.9377	10.8469
	2015-03-17/07:09:00	0.83979	-23.2117	-0.4036
	2015-03-17/07:10:00	-6.82052	-22.8054	-5.11688
	2015-03-17/07:11:00	-3.73702	-21.7586	-4.01556
	2015-03-17/07:12:00	-3.43233	-20.8125	-7.04936
	2015-03-17/07:13:00	-2.51406	-20.0358	-9.45057
	2015-03-17/07:14:00	-1.81003	-17.674	-12.8875
	2015-03-17/07:15:00	-0.734828	-15.4982	-12.7128
	2015-03-17/07:16:00	2.29775	-14.8895	-12.7948
	2015-03-17/07:17:00	5.29866	-9.28347	-14.4309
	2015-03-17/07:18:00	1.03535	-10.4915	-13.4731
	2015-03-17/07:19:00	0.791564	-11.637	-9.91794
	2015-03-17/07:20:00	-3.62478	-10.2042	-11.3431
	2015-03-17/07:21:00	-7.77301	-5.37579	-13.5352
	2015-03-17/07:22:00	-10.3048	-3.35052	-13.0109
	2015-03-17/07:23:00	6.45289	-11.5854	-5.15779
	2015-03-17/07:24:00	2.93268	-11.5633	-10.8398
	2015-03-17/07:25:00	3.20906	-11.6652	-10.7784
	2015-03-17/07:26:00	-0.559473	-8.17815	-12.488
	2015-03-17/07:27:00	9.593	-11.5196	0.627111
	2015-03-17/07:28:00	12.4517	-5.6656	6.65129
	2015-03-17/07:29:00	4.53301	-12.9964	-3.19295
	2015-03-17/07:30:00	8.21451	-10.9534	5.17495
	2015-03-17/07:31:00	9.67332	-9.68485	6.49226
	2015-03-17/07:32:00	9.76972	-11.0772	7.01227
	2015-03-17/07:33:00	9.19816	-7.34025	9.65262
	2015-03-17/07:34:00	9.34424	-7.84798	8.62679
	2015-03-17/07:35:00	8.90418	-8.94954	8.4646
	2015-03-17/07:36:00	12.3613	-9.47108	13.2947
	2015-03-17/07:37:00	1.69929	-13.4244	-14.2849
	2015-03-17/07:38:00	1.54697	-14.3337	-13.8511
	2015-03-17/07:39:00	2.58075	-13.6645	-14.6808
	2015-03-17/07:40:00	2.89278	-8.9003	-20.0587
	2015-03-17/07:41:00	1.24873	-8.02597	-21.0454
	2015-03-17/07:42:00	-0.0346912	-10.977	-19.8346
	2015-03-17/07:43:00	-5.96845	-3.41478	-26.7947
	2015-03-17/07:44:00	-4.51958	-5.05651	-23.2952
	2015-03-17/07:45:00	-2.20864	-2.1243	-24.0483
	2015-03-17/07:46:00	-2.56332	-5.07461	-23.0139
	2015-03-17/07:47:00	-1.10557	-3.78181	-20.7303
	2015-03-17/07:48:00	-0.118463	-6.00625	-20.094
	2015-03-17/07:49:00	-2.04323	-6.05379	-19.6091
	2015-03-17/07:50:00	-1.77204	-5.89012	-18.8308
	2015-03-17/07:51:00	-2.54946	-6.56453	-18.1777
	2015-03-17/07:52:00	-1.39449	-6.9757	-15.9943
	2015-03-17/07:53:00	-1.69503	-6.62066	-14.4316
	2015-03-17/07:54:00	-6.54153	-2.94405	-13.5404
	2015-03-17/07:55:00	-3.28269	-4.66103	-14.1864
	2015-03-17/07:56:00	-2.20375	-5.58816	-13.073
	2015-03-17/07:57:00	-2.85704	-6.53632	-14.2778
	2015-03-17/07:58:00	-4.6812	-4.20917	-13.6306
	2015-03-17/07:59:00	-7.86355	-5.22063	-12.5385
	2015-03-17/08:00:00	14.0998	-8.81506	-6.84986
	2015-03-17/08:01:00	11.282	-8.08565	-3.83851
	2015-03-17/08:02:00	-0.0647123	-7.11246	-12.4213
	2015-03-17/08:03:00	-0.418389	-8.17872	-13.2222
	2015-03-17/08:04:00	-4.49695	-6.41095	-12.5137
	2015-03-17/08:05:00	-9.89326	-4.51095	-10.9506
	2015-03-17/08:06:00	13.9184	-6.97721	0.277992
	2015-03-17/08:07:00	5.76746	-8.20123	-9.87252
	2015-03-17/08:08:00	7.99292	-7.02497	-10.4861
	2015-03-17/08:09:00	7.66107	-4.72432	-11.2602
	2015-03-17/08:10:00	7.2099	-6.50839	-10.3288
	2015-03-17/08:11:00	9.79687	-5.78955	-8.88658
	2015-03-17/08:12:00	9.57261	-5.60754	-8.26914
	2015-03-17/08:13:00	6.87851	-5.70234	-11.4104
	2015-03-17/08:14:00	11.4571	-7.02268	-7.86722
	2015-03-17/08:15:00	8.2196	-7.18277	-9.87323
	2015-03-17/08:16:00	3.32158	-6.78902	-13.1544
	2015-03-17/08:17:00	0.466743	-10.7095	-11.4353
	2015-03-17/08:18:00	4.65944	-6.55789	-14.1244
	2015-03-17/08:19:00	3.58974	-10.5272	-12.901
	2015-03-17/08:20:00	2.74314	-9.31042	-14.138
	2015-03-17/08:21:00	1.39109	-3.8014	-17.1217
	2015-03-17/08:22:00	-0.87091	0.665565	-19.7135
	2015-03-17/08:23:00	-0.397314	-1.73817	-18.644
	2015-03-17/08:24:00	-0.598792	-7.19634	-17.4328
	2015-03-17/08:25:00	3.03507	-14.2284	-13.4912
	2015-03-17/08:26:00	-1.66419	1.34977	-19.2724
	2015-03-17/08:27:00	-0.741595	-0.800487	-19.7073
	2015-03-17/08:28:00	1.38531	-7.17777	-19.65
	2015-03-17/08:29:00	3.87691	-12.6478	-15.397
	2015-03-17/08:30:00	6.63996	-15.0428	-12.8549
	2015-03-17/08:31:00	8.61731	-16.4879	-8.11282
	2015-03-17/08:32:00	7.78661	-16.7681	-7.55264
	2015-03-17/08:33:00	8.56802	-16.8207	-6.87011
	2015-03-17/08:34:00	3.15457	-8.62437	-18.5822
	2015-03-17/08:35:00	2.55386	-7.65595	-18.9307
	2015-03-17/08:36:00	2.54257	-10.2452	-13.2655
	2015-03-17/08:37:00	1.63872	-5.50683	-16.4019
	2015-03-17/08:38:00	0.0966397	-2.91183	-16.6099
	2015-03-17/08:39:00	-2.32088	0.761432	-16.3526
	2015-03-17/08:40:00	-2.90945	3.55217	-17.6258
	2015-03-17/08:41:00	-1.44972	0.865028	-16.4161
	2015-03-17/08:42:00	1.59739	-10.6871	-19.1956
	2015-03-17/08:43:00	0.932789	-10.5841	-19.5716
	2015-03-17/08:44:00	-0.372972	-6.97094	-21.2633
	2015-03-17/08:45:00	-0.287385	-7.52092	-21.5446
	2015-03-17/08:46:00	-1.66945	-5.69682	-22.2426
	2015-03-17/08:47:00	-1.50421	-6.44446	-22.2272
	2015-03-17/08:48:00	-2.17605	-6.77889	-22.8519
	2015-03-17/08:49:00	-2.95959	-6.54866	-22.867
	2015-03-17/08:50:00	-2.05379	-5.83617	-22.9668
	2015-03-17/08:51:00	-0.742211	-7.18526	-23.0961
	2015-03-17/08:52:00	-2.56599	-3.77682	-22.566
	2015-03-17/08:53:00	2.98103	-6.21478	-20.8567
	2015-03-17/08:54:00	0.0703856	-4.47902	-21.3318
	2015-03-17/08:55:00	0.451879	-5.10822	-21.5583
	2015-03-17/08:56:00	1.40607	-8.92855	-17.9174
	2015-03-17/08:57:00	3.80257	-11.1741	-17.2941
	2015-03-17/08:58:00	1.68625	-6.64542	-19.2742
	2015-03-17/08:59:00	2.04088	-6.8231	-18.9147
	2015-03-17/09:00:00	0.418143	-7.78985	-19.2886
	2015-03-17/09:01:00	0.341329	-4.98312	-20.1453
	2015-03-17/09:02:00	-0.942297	-2.78127	-21.8989
	2015-03-17/09:03:00	-2.17607	-4.44047	-21.475
	2015-03-17/09:04:00	-3.31087	-3.16915	-21.3679
	2015-03-17/09:05:00	1.08541	-5.03013	-20.8457
	2015-03-17/09:06:00	0.665601	-3.98575	-16.7381
	2015-03-17/09:07:00	2.1374	-5.18796	-17.821
	2015-03-17/09:08:00	2.91038	-6.10763	-16.7729
	2015-03-17/09:09:00	5.28876	-8.49123	-15.6866
	2015-03-17/09:10:00	1.35201	-10.3443	-15.634
	2015-03-17/09:11:00	2.31632	-14.1368	-12.822
	2015-03-17/09:12:00	5.41733	-13.2856	-12.291
	2015-03-17/09:13:00	4.83063	-15.3324	-12.5261
	2015-03-17/09:14:00	7.90743	-14.9723	-9.99353
	2015-03-17/09:15:00	5.13524	-11.8069	-13.7106
	2015-03-17/09:16:00	7.51945	-15.581	-10.2516
	2015-03-17/09:17:00	6.64135	-14.4928	-10.7438
	2015-03-17/09:18:00	7.29443	-14.4117	-10.548
	2015-03-17/09:19:00	8.43024	-16.5883	-7.62406
	2015-03-17/09:20:00	9.53273	-17.2555	-5.52325
	2015-03-17/09:21:00	9.62051	-17.6296	0.679016
	2015-03-17/09:22:00	10.344	-16.6052	-0.145214
	2015-03-17/09:23:00	9.99835	-17.2978	-0.125731
	2015-03-17/09:24:00	9.44056	-17.2033	-2.61807
	2015-03-17/09:25:00	8.73269	-16.5323	-1.2682
	2015-03-17/09:26:00
	2015-03-17/09:27:00
	2015-03-17/09:28:00
	2015-03-17/09:29:00
	2015-03-17/09:30:00
	2015-03-17/09:31:00
	2015-03-17/09:32:00
	2015-03-17/09:33:00
	2015-03-17/09:34:00
	2015-03-17/09:35:00
	2015-03-17/09:36:00
	2015-03-17/09:37:00
	2015-03-17/09:38:00
	2015-03-17/09:39:00
	2015-03-17/09:40:00
	2015-03-17/09:41:00
	2015-03-17/09:42:00
	2015-03-17/09:43:00
	2015-03-17/09:44:00
	2015-03-17/09:45:00
	2015-03-17/09:46:00
	2015-03-17/09:47:00
	2015-03-17/09:48:00
	2015-03-17/09:49:00
	2015-03-17/09:50:00
	2015-03-17/09:51:00
	2015-03-17/09:52:00
	2015-03-17/09:53:00
	2015-03-17/09:54:00
	2015-03-17/09:55:00
	2015-03-17/09:56:00
	2015-03-17/09:57:00
	2015-03-17/09:58:00
	2015-03-17/09:59:00
	2015-03-17/10:00:00
	2015-03-17/10:01:00
	2015-03-17/10:02:00
	2015-03-17/10:03:00
	2015-03-17/10:04:00
	2015-03-17/10:05:00
	2015-03-17/10:06:00
	2015-03-17/10:07:00
	2015-03-17/10:08:00
	2015-03-17/10:09:00
	2015-03-17/10:10:00
	2015-03-17/10:11:00
	2015-03-17/10:12:00
	2015-03-17/10:13:00
	2015-03-17/10:14:00
	2015-03-17/10:15:00
	2015-03-17/10:16:00
	2015-03-17/10:17:00
	2015-03-17/10:18:00
	2015-03-17/10:19:00
	2015-03-17/10:20:00
	2015-03-17/10:21:00
	2015-03-17/10:22:00
	2015-03-17/10:23:00
	2015-03-17/10:24:00
	2015-03-17/10:25:00
	2015-03-17/10:26:00
	2015-03-17/10:27:00
	2015-03-17/10:28:00
	2015-03-17/10:29:00
	2015-03-17/10:30:00
	2015-03-17/10:31:00
	2015-03-17/10:32:00
	2015-03-17/10:33:00
	2015-03-17/10:34:00
	2015-03-17/10:35:00
	2015-03-17/10:36:00
	2015-03-17/10:37:00
	2015-03-17/10:38:00
	2015-03-17/10:39:00
	2015-03-17/10:40:00
	2015-03-17/10:41:00
	2015-03-17/10:42:00
	2015-03-17/10:43:00
	2015-03-17/10:44:00
	2015-03-17/10:45:00
	2015-03-17/10:46:00
	2015-03-17/10:47:00
	2015-03-17/10:48:00
	2015-03-17/10:49:00
	2015-03-17/10:50:00
	2015-03-17/10:51:00
	2015-03-17/10:52:00	4.89898	-5.27347	3.53562
	2015-03-17/10:53:00	6.27736	-9.44662	5.26389
	2015-03-17/10:54:00	5.57521	-14.5543	4.87482
	2015-03-17/10:55:00	10.1353	-10.7777	9.67414
	2015-03-17/10:56:00	8.05845	-8.51157	7.74118
	2015-03-17/10:57:00	7.94378	-10.2989	5.37209
	2015-03-17/10:58:00	2.59733	-4.94139	2.87193
	2015-03-17/10:59:00	11.3633	-15.4318	9.77772
	2015-03-17/11:00:00	12.41	-15.189	9.28736
	2015-03-17/11:01:00	11.655	-14.553	9.79486
	2015-03-17/11:02:00	12.044	-14.2666	8.17648
	2015-03-17/11:03:00	14.0749	-12.6008	6.79539
	2015-03-17/11:04:00	13.0282	-14.2382	5.44311
	2015-03-17/11:05:00	13.4699	-13.8524	5.14794
	2015-03-17/11:06:00	13.8928	-11.68	6.27096
	2015-03-17/11:07:00	12.0204	-13.7136	5.24337
	2015-03-17/11:08:00	11.8184	-13.1268	4.63843
	2015-03-17/11:09:00	11.8684	-13.9918	4.51762
	2015-03-17/11:10:00	12.0747	-14.3485	4.24634
	2015-03-17/11:11:00	13.6418	-13.0431	6.94555
	2015-03-17/11:12:00	5.9729	-18.2923	1.51976
	2015-03-17/11:13:00	10.4648	-17.0646	0.8716
	2015-03-17/11:14:00	16.8209	-7.25342	6.29727
	2015-03-17/11:15:00	-5.82683	-16.0617	1.07327
	2015-03-17/11:16:00	10.1923	-18.708	1.0278
	2015-03-17/11:17:00	17.5523	-0.118871	-0.0462873
	2015-03-17/11:18:00	18.1385	-3.54965	7.01073
	2015-03-17/11:19:00	10.5947	14.4244	-0.902065
	2015-03-17/11:20:00	12.488	12.4944	1.46256
	2015-03-17/11:21:00	11.6378	9.57752	-1.7558
	2015-03-17/11:22:00	12.8523	1.99543	6.92747
	2015-03-17/11:23:00	10.9488	3.55342	13.2849
	2015-03-17/11:24:00	14.3422	-3.00597	10.5067
	2015-03-17/11:25:00	9.73388	-0.348285	13.2968
	2015-03-17/11:26:00	2.98554	5.09308	8.87436
	2015-03-17/11:27:00	-3.69692	14.1963	9.08664
	2015-03-17/11:28:00	-7.26033	15.0173	5.38821
	2015-03-17/11:29:00	-6.93114	14.6435	5.05253
	2015-03-17/11:30:00	-5.77872	13.4725	2.93513
	2015-03-17/11:31:00	-5.371	15.9311	1.82212
	2015-03-17/11:32:00	-8.75383	12.302	7.85922
	2015-03-17/11:33:00	-6.66493	9.60942	13.4096
	2015-03-17/11:34:00	-6.18856	10.1966	12.9569
	2015-03-17/11:35:00	-0.690311	8.46153	16.8731
	2015-03-17/11:36:00	-2.36584	10.3182	15.5569
	2015-03-17/11:37:00	-0.859118	7.2604	18.148
	2015-03-17/11:38:00	7.3627	8.02826	15.4792
	2015-03-17/11:39:00	7.85754	7.74984	15.7496
	2015-03-17/11:40:00	9.31449	4.18414	16.7163
	2015-03-17/11:41:00	5.07228	-0.205321	17.1208
	2015-03-17/11:42:00	3.82425	2.10916	19.3583
	2015-03-17/11:43:00	4.70992	4.45017	21.2808
	2015-03-17/11:44:00	0.0119447	-2.76852	19.824
	2015-03-17/11:45:00	2.62218	-6.60668	18.1395
	2015-03-17/11:46:00	2.40115	-5.70348	20.3442
	2015-03-17/11:47:00	1.94081	-4.27667	20.771
	2015-03-17/11:48:00	3.87631	-6.30903	20.3146
	2015-03-17/11:49:00	3.16798	-8.74853	20.9742
	2015-03-17/11:50:00	3.20093	-8.63264	20.6509
	2015-03-17/11:51:00	2.63106	-8.66948	21.8416
	2015-03-17/11:52:00	3.37239	-10.7867	20.0805
	2015-03-17/11:53:00	5.5264	-10.2693	18.8917
	2015-03-17/11:54:00	0.516716	-19.7146	9.66069
	2015-03-17/11:55:00	-0.984553	-18.4895	11.3849
	2015-03-17/11:56:00	1.26286	-14.7965	15.4727
	2015-03-17/11:57:00	4.49379	-15.9173	13.1628
	2015-03-17/11:58:00	-7.78474	18.9177	4.28866
	2015-03-17/11:59:00	-9.47857	17.7436	7.58917
	2015-03-17/12:00:00	-8.94301	17.6031	5.5119
	2015-03-17/12:01:00	-9.98214	16.1334	6.41653
	2015-03-17/12:02:00	-10.4543	16.6115	5.68232
	2015-03-17/12:03:00	-10.4437	15.8635	7.56463
	2015-03-17/12:04:00	-9.38238	16.0155	6.44647
	2015-03-17/12:05:00	-5.91792	15.1847	2.01906
	2015-03-17/12:06:00	-6.30522	14.7948	4.16775
	2015-03-17/12:07:00	-4.59226	13.0911	1.01614
	2015-03-17/12:08:00	-7.93078	9.89122	13.8936
	2015-03-17/12:09:00	-8.39031	21.7324	1.67635
	2015-03-17/12:10:00	-5.80575	22.1658	-5.45364
	2015-03-17/12:11:00	-4.13	20.9562	-5.4741
	2015-03-17/12:12:00	-5.44248	22.3615	-6.8395
	2015-03-17/12:13:00	-5.3184	22.4874	-8.1278
	2015-03-17/12:14:00	-8.83701	23.3232	-3.21815
	2015-03-17/12:15:00	-7.97343	18.8063	8.11364
	2015-03-17/12:16:00	-7.28896	21.7047	1.68352
	2015-03-17/12:17:00	-7.03786	21.5927	3.22237
	2015-03-17/12:18:00	-7.20917	21.0615	2.81744
	2015-03-17/12:19:00	-7.78715	21.6269	2.30314
	2015-03-17/12:20:00	-6.058	22.7916	0.877064
	2015-03-17/12:21:00	-8.18164	22.5793	-3.5534
	2015-03-17/12:22:00	-8.52658	22.5739	-4.05321
	2015-03-17/12:23:00	-6.311	22.6261	-0.539598
	2015-03-17/12:24:00	-7.15033	22.3853	-1.20643
	2015-03-17/12:25:00	-6.63765	22.9227	0.871056
	2015-03-17/12:26:00	-7.3604	22.1734	1.04773
	2015-03-17/12:27:00	-6.29692	21.1281	-5.82965
	2015-03-17/12:28:00	-8.66674	19.8753	5.31506
	2015-03-17/12:29:00	-7.29345	20.1565	6.40082
	2015-03-17/12:30:00	-7.25944	20.7353	5.61502
	2015-03-17/12:31:00	-7.05567	22.6273	1.28963
	2015-03-17/12:32:00	-6.39406	23.8616	-8.26924
	2015-03-17/12:33:00	-7.68677	21.4225	-12.0522
	2015-03-17/12:34:00	-6.61582	19.6845	-14.8718
	2015-03-17/12:35:00	-8.0994	20.6217	-14.7366
	2015-03-17/12:36:00	-9.61726	21.4584	-14.696
	2015-03-17/12:37:00	-7.91553	20.953	-17.2589
	2015-03-17/12:38:00	-7.37152	20.2291	-18.9952
	2015-03-17/12:39:00	-5.79246	20.0835	-19.4372
	2015-03-17/12:40:00	-6.26298	20.3059	-19.2187
	2015-03-17/12:41:00	-6.15405	20.7525	-18.681
	2015-03-17/12:42:00	-6.76346	20.4674	-19.4524
	2015-03-17/12:43:00	-7.66861	21.0455	-19.305
	2015-03-17/12:44:00	-7.98232	21.3427	-19.3211
	2015-03-17/12:45:00	-7.77995	21.083	-19.8067
	2015-03-17/12:46:00	-8.44662	21.2845	-20.9754
	2015-03-17/12:47:00	-8.43541	20.663	-21.7283
	2015-03-17/12:48:00	-6.35767	20.89	-21.1779
	2015-03-17/12:49:00	-8.75567	16.6292	-19.4413
	2015-03-17/12:50:00	-5.44831	18.7957	-16.7408
	2015-03-17/12:51:00	-6.74162	17.0179	-18.0708
	2015-03-17/12:52:00	-8.63154	17.0714	-18.4027
	2015-03-17/12:53:00	-8.24388	16.9878	-18.6077
	2015-03-17/12:54:00	-6.78145	15.419	-20.3621
	2015-03-17/12:55:00	-7.06865	15.0024	-21.4742
	2015-03-17/12:56:00	-7.30953	13.7638	-22.54
	2015-03-17/12:57:00	-9.50393	18.3427	-23.1959
	2015-03-17/12:58:00	-10.0264	16.1681	-25.2757
	2015-03-17/12:59:00	-9.21581	14.9484	-26.3976
	2015-03-17/13:00:00	-10.1001	11.9029	-26.5716
	2015-03-17/13:01:00	-10.555	16.8624	-23.9403
	2015-03-17/13:02:00	-10.2426	16.407	-25.7704
	2015-03-17/13:03:00	-9.6631	18.6552	-24.5826
	2015-03-17/13:04:00	-10.0351	10.48	-25.5311
	2015-03-17/13:05:00	-8.03162	12.8484	-22.6196
	2015-03-17/13:06:00	-7.52936	10.9101	-25.4496
	2015-03-17/13:07:00	-8.3432	11.2841	-24.7474
	2015-03-17/13:08:00	-8.45392	12.945	-25.7149
	2015-03-17/13:09:00	-8.292	17.1935	-25.4329
	2015-03-17/13:10:00	-9.58911	15.9839	-24.5748
	2015-03-17/13:11:00	-8.70779	11.3976	-27.126
	2015-03-17/13:12:00	-8.60472	16.3496	-23.6689
	2015-03-17/13:13:00	-9.57561	22.7756	-16.7582
	2015-03-17/13:14:00	-8.67708	23.3058	-15.2763
	2015-03-17/13:15:00	-7.79974	27.3534	-6.69125
	2015-03-17/13:16:00	-9.4619	25.1613	-13.4473
	2015-03-17/13:17:00	-10.0955	29.4177	-3.63784
	2015-03-17/13:18:00	-10.6334	29.8506	2.40466
	2015-03-17/13:19:00	-7.53661	26.5498	-15.5213
	2015-03-17/13:20:00	-7.54515	27.2984	-15.3062
	2015-03-17/13:21:00	-8.90805	31.6607	-4.3162
	2015-03-17/13:22:00	-8.22142	28.762	-10.1826
	2015-03-17/13:23:00	-10.7145	27.9987	-12.2467
	2015-03-17/13:24:00	-9.43889	27.5855	-14.9817
	2015-03-17/13:25:00	-8.3212	24.0801	-15.1918
	2015-03-17/13:26:00	-9.23645	20.8934	-18.5048
	2015-03-17/13:27:00	-9.63393	21.5839	-17.049
	2015-03-17/13:28:00	-10.1723	20.2902	-18.6697
	2015-03-17/13:29:00	-10.8678	20.7861	-17.4685
	2015-03-17/13:30:00	-10.6672	23.089	-16.9546
	2015-03-17/13:31:00	-10.2499	23.9542	-15.5711
	2015-03-17/13:32:00	-11.7759	22.4943	-15.7332
	2015-03-17/13:33:00	-10.5703	23.714	-14.8714
	2015-03-17/13:34:00	-10.5993	23.7367	-14.3897
	2015-03-17/13:35:00	-10.0097	23.5791	-14.8121
	2015-03-17/13:36:00	-9.22957	22.603	-15.0064
	2015-03-17/13:37:00	6.15117	29.2084	10.8845
	2015-03-17/13:38:00	7.03363	29.998	10.3306
	2015-03-17/13:39:00	9.66712	26.5531	15.3672
	2015-03-17/13:40:00	10.2316	26.5323	15.3891
	2015-03-17/13:41:00	4.59886	31.1688	6.41606
	2015-03-17/13:42:00	2.52873	31.8982	2.93387
	2015-03-17/13:43:00	7.23759	30.8172	6.86469
	2015-03-17/13:44:00	6.5754	31.923	4.24567
	2015-03-17/13:45:00	7.62597	30.8046	8.2689
	2015-03-17/13:46:00	8.70597	30.6547	8.50263
	2015-03-17/13:47:00	-0.0346067	31.8499	1.13264
	2015-03-17/13:48:00	3.08362	31.0497	1.90778
	2015-03-17/13:49:00	-9.46839	26.6377	-12.7365
	2015-03-17/13:50:00	-12.2023	16.3581	-19.3215
	2015-03-17/13:51:00	-11.0131	24.1671	-18.7312
	2015-03-17/13:52:00	-10.4779	23.6664	-20.0626
	2015-03-17/13:53:00	-9.67652	26.5282	-17.252
	2015-03-17/13:54:00	-10.1199	27.0618	-16.8804
	2015-03-17/13:55:00	-9.28311	27.4872	-16.9051
	2015-03-17/13:56:00	-9.04524	28.5573	-15.9803
	2015-03-17/13:57:00	-7.90458	28.4867	-15.5484
	2015-03-17/13:58:00	-8.15394	27.2028	-16.2152
	2015-03-17/13:59:00	-7.58557	27.7354	-16.0463
	2015-03-17/14:00:00	-8.596	26.2893	-17.9391
	2015-03-17/14:01:00	-10.0251	25.9554	-18.0707
	2015-03-17/14:02:00	-8.11304	29.3655	-14.6911
	2015-03-17/14:03:00	-8.41233	28.8515	-15.7982
	2015-03-17/14:04:00	-10.3515	27.1384	-17.5747
	2015-03-17/14:05:00	-14.0667	9.65126	-27.0967
	2015-03-17/14:06:00	-15.257	5.50078	-27.8741
	2015-03-17/14:07:00	-12.8519	15.1422	-28.4304
	2015-03-17/14:08:00	-13.569	15.9271	-27.7876
	2015-03-17/14:09:00	-12.2656	19.2643	-26.4111
	2015-03-17/14:10:00	-9.32529	25.8628	-21.887
	2015-03-17/14:11:00	-8.3131	25.4172	-21.0732
	2015-03-17/14:12:00	-6.53154	27.7779	-19.284
	2015-03-17/14:13:00	-7.10454	27.9643	-19.9074
	2015-03-17/14:14:00	-8.57235	28.2927	-18.9009
	2015-03-17/14:15:00	-7.97044	30.7303	-14.6831
	2015-03-17/14:16:00	-4.77472	32.3118	-14.0099
	2015-03-17/14:17:00	-3.64565	32.5788	-14.072
	2015-03-17/14:18:00	-2.24815	33.6803	-10.8678
	2015-03-17/14:19:00	-1.90774	34.16	-8.01561
	2015-03-17/14:20:00	-2.888	32.0747	-13.9436
	2015-03-17/14:21:00	-3.52676	31.2624	-15.6262
	2015-03-17/14:22:00	-5.85209	28.5909	-18.9591
	2015-03-17/14:23:00	-5.11631	30.0899	-16.2119
	2015-03-17/14:24:00	-8.49363	26.3652	-20.2505
	2015-03-17/14:25:00	-7.55725	28.2869	-18.6639
	2015-03-17/14:26:00	-9.79499	24.2278	-22.5263
	2015-03-17/14:27:00	-9.9197	27.7316	-18.4958
	2015-03-17/14:28:00	-9.63927	26.7869	-19.6848
	2015-03-17/14:29:00	-10.7607	25.4703	-20.9194
	2015-03-17/14:30:00	-10.8703	25.924	-20.7019
	2015-03-17/14:31:00	-13.7723	22.1955	-21.2412
	2015-03-17/14:32:00	-12.42	22.1708	-20.8927
	2015-03-17/14:33:00	-12.3836	22.7556	-20.2464
	2015-03-17/14:34:00	-13.3289	23.4443	-19.5845
	2015-03-17/14:35:00	-14.2549	23.2504	-19.5963
	2015-03-17/14:36:00	-13.1356	22.3878	-21.3761
	2015-03-17/14:37:00	-12.9482	21.299	-22.6304
	2015-03-17/14:38:00	-10.5937	22.3043	-19.2935
	2015-03-17/14:39:00	-10.2633	22.825	-18.6383
	2015-03-17/14:40:00	-9.26476	22.6125	-18.8773
	2015-03-17/14:41:00	-8.81102	23.3587	-18.0243
	2015-03-17/14:42:00	-11.0581	22.2818	-18.9458
	2015-03-17/14:43:00	-6.38439	24.6488	-16.4413
	2015-03-17/14:44:00	-11.121	21.8253	-19.27
	2015-03-17/14:45:00	-9.58392	22.5595	-19.7592
	2015-03-17/14:46:00	-8.15302	24.1191	-15.2728
	2015-03-17/14:47:00	-5.55431	26.3032	-16.6263
	2015-03-17/14:48:00	-6.81479	26.2044	-16.7689
	2015-03-17/14:49:00	-9.88226	24.4571	-18.8803
	2015-03-17/14:50:00	-9.80365	24.6094	-18.8019
	2015-03-17/14:51:00	-8.11574	25.5326	-18.4714
	2015-03-17/14:52:00	-9.08637	25.2722	-18.1529
	2015-03-17/14:53:00	-8.44692	25.3341	-18.164
	2015-03-17/14:54:00	-7.00611	26.1748	-17.9837
	2015-03-17/14:55:00	-9.58717	24.1709	-19.1782
	2015-03-17/14:56:00	-10.4538	23.6602	-19.2136
	2015-03-17/14:57:00	-9.44076	23.5448	-19.8756
	2015-03-17/14:58:00	-9.87669	24.4349	-18.7257
	2015-03-17/14:59:00	-9.89654	24.4028	-18.6465
	2015-03-17/15:00:00	-9.26896	24.279	-19.2876
	2015-03-17/15:01:00	-6.98383	25.2305	-18.9887
	2015-03-17/15:02:00	-8.25774	24.7323	-19.0768
	2015-03-17/15:03:00	-6.37893	26.4483	-17.1324
	2015-03-17/15:04:00	-17.2516	3.93824	-23.9331
	2015-03-17/15:05:00	-17.4587	-3.78521	-23.2443
	2015-03-17/15:06:00	-14.9754	-11.7334	-19.3914
	2015-03-17/15:07:00	-14.9983	-10.9962	-18.9154
	2015-03-17/15:08:00	-13.9643	-5.81506	-20.5426
	2015-03-17/15:09:00	-12.5964	-5.55119	-18.4508
	2015-03-17/15:10:00	-10.4489	-4.28365	-16.2174
	2015-03-17/15:11:00	-13.3166	-5.27525	-18.2822
	2015-03-17/15:12:00	-14.1219	-8.41074	-16.5761
	2015-03-17/15:13:00	-13.7463	-8.42525	-18.438
	2015-03-17/15:14:00	-14.8705	-8.10348	-17.7948
	2015-03-17/15:15:00	-14.5346	-11.3653	-16.9726
	2015-03-17/15:16:00	-13.3292	11.2227	-15.5347
	2015-03-17/15:17:00	-12.6674	13.3908	-14.8315
	2015-03-17/15:18:00	-15.9715	8.71211	-15.0546
	2015-03-17/15:19:00	-18.2636	7.741	-15.2629
	2015-03-17/15:20:00	-20.2598	-6.70094	-16.0045
	2015-03-17/15:21:00	-19.2899	-2.71379	-18.9564
	2015-03-17/15:22:00	-20.1547	-8.96104	-17.0202
	2015-03-17/15:23:00	-17.9301	-12.826	-18.7149
	2015-03-17/15:24:00	-19.0217	-15.6067	-16.1883
	2015-03-17/15:25:00	-18.6009	-13.4639	-17.9122
	2015-03-17/15:26:00	-18.0191	-10.2223	-18.6878
	2015-03-17/15:27:00	-16.6082	-10.6363	-19.2315
	2015-03-17/15:28:00	-19.198	-7.91084	-19.6327
	2015-03-17/15:29:00	-19.0206	-9.33105	-19.5098
	2015-03-17/15:30:00	-21.045	-13.2431	-13.7047
	2015-03-17/15:31:00	-22.1982	-10.845	-14.3258
	2015-03-17/15:32:00	-20.0151	-10.7125	-17.4177
	2015-03-17/15:33:00	-22.7767	-10.5889	-14.4378
	2015-03-17/15:34:00	-19.3493	-5.86405	-21.2558
	2015-03-17/15:35:00	-19.8064	-7.64697	-20.2697
	2015-03-17/15:36:00	-19.1056	-5.74762	-22.1395
	2015-03-17/15:37:00	-16.963	-4.94832	-22.7349
	2015-03-17/15:38:00	-25.4536	-6.73223	-9.65445
	2015-03-17/15:39:00	-28.3813	-5.69183	-3.40292
	2015-03-17/15:40:00	-21.4014	-4.69707	-19.1186
	2015-03-17/15:41:00	-18.6269	-5.62959	-21.5373
	2015-03-17/15:42:00	-19.3057	-6.96814	-21.0931
	2015-03-17/15:43:00	-19.5379	-6.2441	-20.7275
	2015-03-17/15:44:00	-23.2354	-8.96646	-14.4898
	2015-03-17/15:45:00	-27.2178	-5.54925	-9.98805
	2015-03-17/15:46:00	-24.7984	-5.30118	-13.8331
	2015-03-17/15:47:00	-24.4493	-0.493852	-16.1325
	2015-03-17/15:48:00	-20.1223	-9.80369	-19.8834
	2015-03-17/15:49:00	-19.8949	-6.6479	-20.963
	2015-03-17/15:50:00	-19.9952	-5.20322	-21.9033
	2015-03-17/15:51:00	-20.5084	-4.99279	-21.2038
	2015-03-17/15:52:00	-21.7113	-2.22366	-19.8844
	2015-03-17/15:53:00	-25.5897	2.96555	-14.7785
	2015-03-17/15:54:00	-23.5098	-2.44362	-16.8502
	2015-03-17/15:55:00	-23.9985	0.0525889	-17.944
	2015-03-17/15:56:00	-23.7167	-1.84866	-18.3033
	2015-03-17/15:57:00	-24.2955	3.7955	-16.9891
	2015-03-17/15:58:00	-24.4638	4.42123	-16.7083
	2015-03-17/15:59:00	-24.4353	3.0388	-17.6654
	2015-03-17/16:00:00	-24.0847	4.19473	-17.9726
	2015-03-17/16:01:00	-23.0213	4.40195	-18.67
	2015-03-17/16:02:00	-22.7994	4.1379	-19.2694
	2015-03-17/16:03:00	-22.2348	5.25912	-19.253
	2015-03-17/16:04:00	-21.2379	7.81799	-18.7244
	2015-03-17/16:05:00	-21.4624	9.42389	-18.125
	2015-03-17/16:06:00	-21.6812	5.11037	-20.3502
	2015-03-17/16:07:00	-19.8969	-0.417347	-23.1467
	2015-03-17/16:08:00	-22.5912	8.04799	-18.4546
	2015-03-17/16:09:00	-19.2785	11.1602	-21.0815
	2015-03-17/16:10:00	-19.894	4.56489	-22.4162
	2015-03-17/16:11:00	-19.9138	7.41361	-21.2134
	2015-03-17/16:12:00	-21.031	9.16273	-19.198
	2015-03-17/16:13:00	-20.2014	4.25999	-21.6776
	2015-03-17/16:14:00	-22.5188	10.8682	-15.3668
	2015-03-17/16:15:00	-20.8809	9.33448	-18.1104
	2015-03-17/16:16:00	-19.4777	11.0961	-18.0271
	2015-03-17/16:17:00	-20.8761	7.31805	-18.258
	2015-03-17/16:18:00	-21.374	12.5463	-14.2295
	2015-03-17/16:19:00	-19.2667	13.2866	-16.2142
	2015-03-17/16:20:00	-18.5664	12.5238	-16.9244
	2015-03-17/16:21:00	-18.12	14.0125	-16.786
	2015-03-17/16:22:00	-19.2336	12.0345	-16.6542
	2015-03-17/16:23:00	-18.8877	11.0432	-16.9224
	2015-03-17/16:24:00	-18.5539	12.3985	-16.0085
	2015-03-17/16:25:00	-18.5514	11.1845	-17.0584
	2015-03-17/16:26:00	-19.1653	10.0712	-15.4407
	2015-03-17/16:27:00	-18.8332	9.05083	-17.0082
	2015-03-17/16:28:00	-18.8129	6.89339	-16.6037
	2015-03-17/16:29:00	-18.3343	11.4642	-15.6313
	2015-03-17/16:30:00	-19.0491	10.4149	-15.0269
	2015-03-17/16:31:00	-17.0281	17.0412	-11.2443
	2015-03-17/16:32:00	-17.5945	14.8011	-13.247
	2015-03-17/16:33:00	-19.281	12.279	-12.0724
	2015-03-17/16:34:00	-19.5779	12.9185	-10.2
	2015-03-17/16:35:00	-14.2912	16.9534	-11.3875
	2015-03-17/16:36:00	-14.8902	17.9081	-9.74694
	2015-03-17/16:37:00	-8.70198	16.9845	-16.0004
	2015-03-17/16:38:00	-7.67031	18.9444	-13.8082
	2015-03-17/16:39:00	-11.285	20.7486	-6.7756
	2015-03-17/16:40:00	-10.5731	20.8104	-6.92662
	2015-03-17/16:41:00	-6.74832	19.9503	-10.4804
	2015-03-17/16:42:00	-5.22924	21.7542	-7.91746
	2015-03-17/16:43:00	-12.5664	16.8708	-11.4818
	2015-03-17/16:44:00	-16.9238	13.5267	-13.2417
	2015-03-17/16:45:00	-19.6953	7.49545	-14.7109
	2015-03-17/16:46:00	-15.1355	13.5867	-14.9666
	2015-03-17/16:47:00	-15.8944	11.19	-14.8494
	2015-03-17/16:48:00	-8.7794	15.7004	-15.3856
	2015-03-17/16:49:00	-6.3097	11.8499	-17.2378
	2015-03-17/16:50:00	-16.7638	12.5216	-10.5591
	2015-03-17/16:51:00	-15.883	15.9278	-3.04453
	2015-03-17/16:52:00	-12.8617	8.61685	-17.4811
	2015-03-17/16:53:00	-13.5738	8.8467	-17.7183
	2015-03-17/16:54:00	-12.8508	4.57934	-17.9734
	2015-03-17/16:55:00	-12.955	5.89718	-17.0082
	2015-03-17/16:56:00	-15.1435	6.23445	-16.1205
	2015-03-17/16:57:00	-13.0122	-8.94941	-16.6116
	2015-03-17/16:58:00	-11.8653	-1.64009	-20.3775
	2015-03-17/16:59:00	-11.1311	-0.948687	-21.0148
	2015-03-17/17:00:00	-12.2105	11.9959	-16.4669
	2015-03-17/17:01:00	-13.2732	0.541114	-20.0821
	2015-03-17/17:02:00	-14.2265	6.75803	-18.0616
	2015-03-17/17:03:00	-11.9289	10.7516	-17.3504
	2015-03-17/17:04:00	-12.4186	9.45163	-17.9337
	2015-03-17/17:05:00	-11.6931	9.86689	-18.0597
	2015-03-17/17:06:00	-12.6844	9.51038	-18.6323
	2015-03-17/17:07:00	-10.9747	7.1129	-20.9697
	2015-03-17/17:08:00	-11.9204	6.87894	-19.3221
	2015-03-17/17:09:00	-11.7164	8.28124	-18.5798
	2015-03-17/17:10:00	-11.6327	5.66583	-19.3199
	2015-03-17/17:11:00	-4.98793	11.7532	-16.1981
	2015-03-17/17:12:00	-3.81063	13.9153	-15.4279
	2015-03-17/17:13:00	5.29876	18.7371	-13.999
	2015-03-17/17:14:00	-7.48089	16.235	-17.3053
	2015-03-17/17:15:00	0.139675	16.9421	-18.431
	2015-03-17/17:16:00	-3.47159	15.6549	-18.9081
	2015-03-17/17:17:00	-4.13982	15.369	-17.7287
	2015-03-17/17:18:00	-1.10489	11.0378	-22.0084
	2015-03-17/17:19:00	-4.71394	9.70548	-21.6323
	2015-03-17/17:20:00	-2.4506	12.784	-20.6652
	2015-03-17/17:21:00	-2.07985	8.40326	-21.9891
	2015-03-17/17:22:00	-3.36091	12.523	-20.7274
	2015-03-17/17:23:00	-3.45615	12.3287	-21.2862
	2015-03-17/17:24:00	-14.4962	0.326664	-19.2756
	2015-03-17/17:25:00	-14.403	11.0459	-15.7608
	2015-03-17/17:26:00	-6.92242	15.1026	-16.5813
	2015-03-17/17:27:00	-17.0644	4.57742	-16.8599
	2015-03-17/17:28:00	-14.7587	4.25682	-19.3493
	2015-03-17/17:29:00	-12.9345	2.2724	-20.891
	2015-03-17/17:30:00	-10.5225	11.559	-19.4994
	2015-03-17/17:31:00	-6.52212	14.3906	-18.8248
	2015-03-17/17:32:00	-1.74173	19.4985	-14.3596
	2015-03-17/17:33:00	-1.62738	20.9967	-12.5783
	2015-03-17/17:34:00	-2.53279	19.4473	-14.1342
	2015-03-17/17:35:00	-6.86844	17.5663	-15.2201
	2015-03-17/17:36:00	-0.0415404	18.9493	-15.2503
	2015-03-17/17:37:00	1.47449	18.5075	-15.4244
	2015-03-17/17:38:00	-2.64634	18.9048	-13.9962
	2015-03-17/17:39:00	-3.93365	17.7126	-15.6944
	2015-03-17/17:40:00	-1.97467	17.7976	-14.8551
	2015-03-17/17:41:00	-12.9104	15.0853	-14.5818
	2015-03-17/17:42:00	-13.4672	10.6876	-16.8156
	2015-03-17/17:43:00	-7.21846	12.0393	-19.1665
	2015-03-17/17:44:00	-2.21092	19.8307	-13.28
	2015-03-17/17:45:00	-5.05168	17.3312	-15.7858
	2015-03-17/17:46:00	-5.12563	17.3438	-15.2475
	2015-03-17/17:47:00	-14.7346	-1.53791	-16.3465
	2015-03-17/17:48:00	-5.9552	11.3653	-14.8571
	2015-03-17/17:49:00	-2.62386	11.6975	-14.691
	2015-03-17/17:50:00	1.73551	13.4597	-13.6921
	2015-03-17/17:51:00	-7.80173	14.1969	-10.9602
	2015-03-17/17:52:00	1.61847	12.477	-15.9649
	2015-03-17/17:53:00	-4.18299	12.3031	-14.2792
	2015-03-17/17:54:00	-7.53249	10.7729	-13.6904
	2015-03-17/17:55:00	-3.62902	15.748	-10.017
	2015-03-17/17:56:00	-0.549794	13.046	-13.4291
	2015-03-17/17:57:00	-7.50959	10.4467	-13.1541
	2015-03-17/17:58:00	-8.52919	10.1693	-13.1157
	2015-03-17/17:59:00	-9.0482	10.1442	-12.845
	2015-03-17/18:00:00	-14.407	7.37261	-11.321
	2015-03-17/18:01:00	-12.5272	8.56747	-12.1646
	2015-03-17/18:02:00	-13.4452	8.63156	-12.1923
	2015-03-17/18:03:00	-13.5398	9.59132	-11.5347
	2015-03-17/18:04:00	-13.3978	9.42355	-11.4153
	2015-03-17/18:05:00	-13.4806	9.75287	-10.987
	2015-03-17/18:06:00	-12.8193	9.84354	-10.1336
	2015-03-17/18:07:00	-11.5838	9.26139	-11.6308
	2015-03-17/18:08:00	-10.9122	10.2697	-11.6427
	2015-03-17/18:09:00	-11.3286	7.93965	-11.8244
	2015-03-17/18:10:00	-11.9455	9.53892	-11.6664
	2015-03-17/18:11:00	-11.262	9.68749	-11.5662
	2015-03-17/18:12:00	-11.4817	10.0709	-11.5537
	2015-03-17/18:13:00	-14.3419	6.01568	-12.303
	2015-03-17/18:14:00	-10.3672	12.0878	-11.8971
	2015-03-17/18:15:00	-11.7844	11.9064	-10.9913
	2015-03-17/18:16:00	-12.9287	12.6198	-7.81325
	2015-03-17/18:17:00	-13.6489	10.3565	-10.6533
	2015-03-17/18:18:00	-13.1375	10.6335	-11.0125
	2015-03-17/18:19:00	-13.3189	10.7184	-11.2033
	2015-03-17/18:20:00	-12.4574	10.8529	-11.4859
	2015-03-17/18:21:00	-8.60625	16.6454	-8.68162
	2015-03-17/18:22:00	-8.25636	19.1409	-5.164
	2015-03-17/18:23:00	-8.81973	19.3588	-5.05883
	2015-03-17/18:24:00	-16.217	10.6576	-10.0533
	2015-03-17/18:25:00	-15.8061	13.3878	-8.56194
	2015-03-17/18:26:00	-16.0162	12.713	-6.81161
	2015-03-17/18:27:00	-14.2875	14.2417	-7.86023
	2015-03-17/18:28:00	-12.2345	10.6169	-11.7329
	2015-03-17/18:29:00	-14.1836	16.3467	-4.21448
	2015-03-17/18:30:00	-13.8387	15.8511	-7.37116
	2015-03-17/18:31:00	-12.2546	16.133	-9.06432
	2015-03-17/18:32:00	-12.7834	16.4658	-8.32045
	2015-03-17/18:33:00	-11.7972	18.315	-5.75715
	2015-03-17/18:34:00	-12.7602	16.2915	-7.24314
	2015-03-17/18:35:00	-11.7937	17.6151	-7.0122
	2015-03-17/18:36:00	-9.68309	19.146	-5.9443
	2015-03-17/18:37:00	-9.11072	20.0973	-2.13399
	2015-03-17/18:38:00	-8.39898	16.3194	-12.9181
	2015-03-17/18:39:00	-8.15413	14.366	-13.8786
	2015-03-17/18:40:00	-7.89318	17.3295	-10.3798
	2015-03-17/18:41:00	-7.54949	17.9771	-9.41611
	2015-03-17/18:42:00	-7.17934	17.8876	-9.28429
	2015-03-17/18:43:00	-7.59976	19.3318	-6.68699
	2015-03-17/18:44:00	-4.93479	19.6195	-8.06105
	2015-03-17/18:45:00	-7.65941	18.8334	-7.89911
	2015-03-17/18:46:00	-7.29968	12.4747	-16.5141
	2015-03-17/18:47:00	-6.76957	12.1893	-17.4141
	2015-03-17/18:48:00	-7.77423	15.1601	-15.5498
	2015-03-17/18:49:00	-7.66537	5.79763	-21.7429
	2015-03-17/18:50:00	-4.10373	8.09901	-20.9911
	2015-03-17/18:51:00	-6.47616	13.1789	-16.9062
	2015-03-17/18:52:00	-5.91311	11.9565	-16.5337
	2015-03-17/18:53:00	-7.1139	15.3174	-12.1836
	2015-03-17/18:54:00	-7.28903	13.4447	-14.9877
	2015-03-17/18:55:00	-3.26673	10.7077	-18.1706
	2015-03-17/18:56:00	-2.22431	9.32799	-19.2245
	2015-03-17/18:57:00	-1.90439	8.8648	-20.0056
	2015-03-17/18:58:00	-0.665244	9.97038	-19.7727
	2015-03-17/18:59:00	-2.58387	13.7059	-17.4856
	2015-03-17/19:00:00	-1.00564	12.509	-18.3978
	2015-03-17/19:01:00	-7.19569	18.333	-2.71564
	2015-03-17/19:02:00	-0.334245	17.3308	-11.3922
	2015-03-17/19:03:00	2.03182	13.9428	-15.7077
	2015-03-17/19:04:00	-3.40437	20.369	-5.90962
	2015-03-17/19:05:00	-5.82959	21.8022	2.45929
	2015-03-17/19:06:00	-8.35494	20.245	1.98709
	2015-03-17/19:07:00	-8.65679	17.7795	4.33498
	2015-03-17/19:08:00	-3.35008	13.9106	-12.184
	2015-03-17/19:09:00	-2.8198	11.2489	-12.1292
	2015-03-17/19:10:00	-3.44734	12.8426	-10.97
	2015-03-17/19:11:00	-4.15474	12.4963	-10.0026
	2015-03-17/19:12:00	-4.13876	11.4186	-11.8821
	2015-03-17/19:13:00	-4.85981	10.3139	-13.2502
	2015-03-17/19:14:00	-4.15855	10.6013	-13.021
	2015-03-17/19:15:00	-4.22809	8.3528	-14.9453
	2015-03-17/19:16:00	-4.96623	7.13232	-15.0226
	2015-03-17/19:17:00	-5.44715	9.38395	-13.0607
	2015-03-17/19:18:00	-6.3736	6.94352	-12.9038
	2015-03-17/19:19:00	-6.22474	8.35163	-12.7919
	2015-03-17/19:20:00	-6.52774	7.14475	-13.2563
	2015-03-17/19:21:00	-6.11273	6.07276	-13.9695
	2015-03-17/19:22:00	-6.27523	8.5683	-12.6479
	2015-03-17/19:23:00	-5.58837	9.25105	-12.1163
	2015-03-17/19:24:00	-5.43488	1.39471	-14.2903
	2015-03-17/19:25:00	-5.84826	4.44472	-15.3802
	2015-03-17/19:26:00	-6.37849	8.03007	-13.9537
	2015-03-17/19:27:00	-6.20588	5.95795	-14.7587
	2015-03-17/19:28:00	-5.84952	5.58456	-15.0506
	2015-03-17/19:29:00	-6.74287	5.06069	-14.4132
	2015-03-17/19:30:00	-5.72066	5.62093	-14.5825
	2015-03-17/19:31:00	-6.06798	5.38475	-14.343
	2015-03-17/19:32:00	-6.0335	4.39692	-14.7509
	2015-03-17/19:33:00	-6.3292	6.17954	-14.1319
	2015-03-17/19:34:00	-6.17905	5.8332	-14.9056
	2015-03-17/19:35:00	-7.35539	4.68555	-14.4254
	2015-03-17/19:36:00	-6.90847	5.16475	-14.9973
	2015-03-17/19:37:00	-6.87054	5.22306	-15.2052
	2015-03-17/19:38:00	-7.03083	4.98243	-15.217
	2015-03-17/19:39:00	-6.62578	4.98786	-15.1357
	2015-03-17/19:40:00	-7.37652	4.8543	-15.2985
	2015-03-17/19:41:00	-6.17988	3.63434	-15.5489
	2015-03-17/19:42:00	-6.1719	4.99244	-15.4083
	2015-03-17/19:43:00	-6.82506	-0.688359	-13.9503
	2015-03-17/19:44:00	-6.64139	2.44796	-14.7063
	2015-03-17/19:45:00	-8.40089	3.13609	-13.9213
	2015-03-17/19:46:00	-6.89958	5.19202	-14.5343
	2015-03-17/19:47:00	-6.09994	6.59498	-14.1482
	2015-03-17/19:48:00	-6.78546	5.40898	-14.4134
	2015-03-17/19:49:00	-6.98193	6.10161	-14.2652
	2015-03-17/19:50:00	-7.82801	4.71781	-14.2576
	2015-03-17/19:51:00	-8.0203	5.97043	-13.4663
	2015-03-17/19:52:00	-7.82617	5.04932	-14.0386
	2015-03-17/19:53:00	-7.73615	4.38622	-14.5455
	2015-03-17/19:54:00	-7.42659	4.44793	-14.281
	2015-03-17/19:55:00	-7.56736	3.67511	-15.0016
	2015-03-17/19:56:00	-7.8681	2.7678	-15.3507
	2015-03-17/19:57:00	-7.81337	1.17064	-15.1994
	2015-03-17/19:58:00	-6.95908	3.0271	-14.7083
	2015-03-17/19:59:00	-7.05267	1.38319	-15.1044
	2015-03-17/20:00:00	-6.59964	0.922585	-15.1992
	2015-03-17/20:01:00	-6.59325	1.67155	-15.117
	2015-03-17/20:02:00	-7.11098	0.815565	-15.0669
[truncated: 3,476 more rows]
[truncated: 21 more columns]

## Sheet: FigureS2-S3
Figure S2a-b		Figure S2a	Figure S2b
[truncated: 1,518 more rows]

[truncated: 4 more sheets: FigureS4-S5, FigureS6, FigureS7, FigureS8]
